# Supplementary material for: The genetic architecture of hip shape and its role in the development of hip osteoarthritis and fracture
Source: Hum Mol Genet. 2024 Nov 22;34(3):207–17. doi: 10.1093/hmg/ddae169 (PMC11792254; doi:10.1093/hmg/ddae169)
Supplement: Supp_Tables_16_8_24_ddae169 [file supp_tables_16_8_24_ddae169.xlsx]

## Sheet: Supp tab1 HSM1 COJO
Supplementary Table 1: Genome-wide significant hits for a random effects meta-analysis of hip shape mode 1.																				UKB hospital diagnosed hip osteoarthritis GWAS					Hip Fracture GWAS
HSM	INDEX	SNPID	RSID	CHR	BP	C.GENE	C.DIST	EA	NEA	EAF	EAF.MIN	EAF.MAX	BETA	SE	P	DIR	HET.I2	N	F-stat	HOA EA	HOA NEA	HOA BETA	HOA SE	HOA P	HipFrac EA	HipFrac NEA	HipFrac BETA	HipFrac SE	HipFrac P
HSM1	27	12:28016988:T:C	rs258413	12	28016988	KLHL42	61015	T	C	0.5765	0.5177	0.5845	-0.0640761	0.006368	8.12e-24	--	0	43485	101.248	T	C	-0.00363141	0.000618831	4.8e-09	T	C	0.0385	0.0149	0.01
HSM1	37	17:70036385:A:T	rs882627	17	70036385	AC007461.1	0	A	T	0.7208	0.7134	0.9473	0.0727974	0.0073044	2.14e-23	++	0	43485	99.3259	A	T	-0.00131184	0.000672851	0.06	A	T	0.0058	0.0167	0.7284
HSM1	24	10:104354424:T:C	rs3936017	10	104354424	SUFU	0	T	C	0.5481	0.3114	0.5761	0.0636618	0.006394	2.36e-23	++	0	43485	99.1317	T	C	-0.000686487	0.000613858	0.27	T	C	0.0116	0.0148	0.4297
HSM1	10	4:145274770:T:C	rs989346	4	145274770	GYPA	212866	T	C	0.2885	0.2784	0.3543	0.0612413	0.0069709	1.56e-18	++	0	43485	77.1811	T	C	0.00114786	0.000677154	0.083	T	C	0.0453	0.0166	0.006432
HSM1	11	5:4303494:T:C	rs56012786	5	4303494	IRX1	701977	T	C	0.7595	0.7553	0.7958	0.0624726	0.0073681	2.28e-17	++	0	43485	71.8899	T	C	-0.000537332	0.000708002	0.39	T	C	-0.0311	0.0168	0.06436
HSM1	35	16:78430119:A:G	rs11640261	16	78430119	WWOX	0	A	G	0.876	0.7446	0.922	0.0897444	0.0107417	6.56e-17	++	0	43485	69.8021	G	A	-0.000750617	0.00111916	0.43	A	G	-0.0658	0.0246	0.007568
HSM1	17	7:2795957:A:G	rs798497	7	2795957	AMZ1	0	A	G	0.7062	0.6972	0.7921	0.0569019	0.0069443	2.53e-16	++	0	43485	67.1424	A	G	-0.000499246	0.000663605	0.44	A	G	0.0302	0.0158	0.0567
HSM1	36	17:69958342:T:C	rs1159421	17	69958342	AC007461.1	77823	T	C	0.4593	0.1686	0.4807	0.0696119	0.0089028	5.32e-15	++	12.1	43485	61.1384	T	C	0.000870874	0.000607576	0.13	T	C	-0.0226	0.0146	0.1234
HSM1	45	20:34025756:A:G	rs143384	20	34025756	GDF5	0	A	G	0.6074	0.5947	0.7176	-0.0466891	0.0064367	4.06e-13	--	0	43485	52.6144	A	G	4.23218e-05	0.000618619	0.93	A	G	-0.0137	0.0149	0.3554
HSM1	2	1:56819151:A:T	rs10493206	1	56819151	PPAP2B	141269	A	T	0.5263	0.3706	0.545	0.0458104	0.0063234	4.34e-13	++	0	43485	52.484	T	A	0.000466248	0.000609847	0.45	A	T	-0.0146	0.0148	0.3211
HSM1	26	12:26443030:A:G	rs4963975	12	26443030	SSPN	0	A	G	0.3024	0.2432	0.6782	0.051833	0.0072468	8.52e-13	++	0	43485	51.1588	G	A	0.00170327	0.000708308	0.017	A	G	-0.0483	0.0166	0.003531
HSM1	29	12:69828534:T:C	rs10878984	12	69828534	FRS2	35596	T	C	0.3802	0.343	0.6511	0.0471502	0.0066283	1.13e-12	++	0	43485	50.6014	C	T	-0.00155362	0.00064153	0.011	T	C	0.0409	0.0154	0.007723
HSM1	16	6:117506408:C:G	rs150115323	6	117506408	VGLL2	80314	C	G	0.6395	0.6268	0.7632	0.0458937	0.0065846	3.17e-12	++	0	43485	48.5789	C	G	-0.00179238	0.000628783	0.0048	C	G	-0.0101	0.0153	0.51
HSM1	20	8:10511121:A:G	rs11781592	8	10511121	RP1L1	0	A	G	0.5537	0.085	0.5739	0.0458457	0.0066686	6.2e-12	++	0	43485	47.2637	G	A	0.00297173	0.000620167	2.5e-06	A	G	0.0361	0.0149	0.01576
HSM1	23	9:136932410:A:G	rs75842226	9	136932410	BRD3	0	A	G	0.3205	0.0685	0.3302	0.0470032	0.0069841	1.7e-11	++	0	43485	45.2933	G	A	-0.000844591	0.000646801	0.19	A	G	0.02	0.0154	0.1943
HSM1	5	2:68012667:C:G	rs11687496	2	68012667	C1D	255596	C	G	0.6732	0.6641	0.7571	0.0446673	0.0067447	3.53e-11	++	0	43485	43.8585	C	G	0.00112523	0.000645344	0.092	C	G	-0.0163	0.0156	0.2933
HSM1	30	14:53945519:T:C	rs1959825	14	53945519	DDHD1	325519	T	C	0.5935	0.5583	0.5983	0.0419892	0.0064081	5.66e-11	++	0	43485	42.9355	T	C	-0.00150671	0.000621613	0.015	T	C	-0.0243	0.0149	0.102
HSM1	15	6:45768251:T:C	rs1375691	6	45768251	CLIC5	99795	T	C	0.2973	0.237	0.7093	0.0455	0.0073116	4.88e-10	++	0	43485	38.7256	T	C	0.00133097	0.000712853	0.076	T	C	0.0161	0.017	0.3437
HSM1	32	16:52515975:T:G	rs12921126	16	52515975	TOX3	0	T	G	0.7183	0.7104	0.7934	-0.0436487	0.0070207	5.06e-10	--	0	43485	38.6529	T	G	-0.000720771	0.000672114	0.29	T	G	0.0117	0.0165	0.4775
HSM1	22	9:119484528:T:C	rs1372328	9	119484528	ASTN2	0	T	C	0.4585	0.3148	0.4754	-0.0393748	0.0063544	5.77e-10	--	0	43485	38.3961	C	T	0.00419552	0.000612272	5.2e-12	T	C	-0.0395	0.0147	0.007379
HSM1	14	6:44684621:A:C	rs227838	6	44684621	SUPT3H	92434	A	C	0.5764	0.4636	0.592	-0.0394607	0.0063874	6.5e-10	--	0	43485	38.1664	C	A	-0.00320118	0.000618023	2.3e-07	A	C	0.0018	0.0149	0.902
HSM1	40	18:73691431:A:T	rs11659539	18	73691431	RP11-94B19.4	279691	A	T	0.5843	0.5816	0.6049	0.0395553	0.0064149	7e-10	++	0	43485	38.0215	A	T	-0.000659448	0.000622392	0.28	A	T	0.0001	0.0149	0.9951
HSM1	38	17:79992110:T:C	rs4969479	17	79992110	RAC3	30	T	C	0.9024	0.8998	0.9265	0.066284	0.0108332	9.44e-10	++	0	43485	37.4372	T	C	0.00146652	0.00103547	0.14	T	C	-0.0179	0.0247	0.4683
HSM1	19	7:28210660:T:C	rs520161	7	28210660	JAZF1	0	T	C	0.2916	0.2364	0.298	0.0421009	0.0069372	1.29e-09	++	0	43485	36.8311	T	C	0.00274926	0.000665064	3.2e-05	T	C	0.0342	0.0157	0.02909
HSM1	42	19:19652746:T:C	rs8102502	19	19652746	CILP2	0	T	C	0.8256	0.8216	0.9675	-0.0522122	0.0086507	1.58e-09	--	0	43485	36.4285	T	C	0.00192341	0.000793243	0.016	T	C	0.0247	0.0199	0.2138
HSM1	28	12:28706104:T:G	rs11049711	12	28706104	CCDC91	0	T	G	0.303	0.0427	0.3097	-0.0431099	0.0071496	1.64e-09	--	0	43485	36.3572	G	T	-0.000763926	0.000657766	0.24	T	G	0.0275	0.016	0.08622
HSM1	1	1:56787534:T:C	rs3005901	1	56787534	PPAP2B	172886	T	C	0.2474	0.0313	0.252	0.0448049	0.007564	3.15e-09	++	0	43485	35.0871	C	T	-0.000684907	0.000699617	0.32	T	C	0.0275	0.0168	0.1019
HSM1	34	16:54556516:A:G	rs1420292	16	54556516	IRX3	235841	A	G	0.2269	0.2111	0.3169	0.045018	0.007648	3.95e-09	++	0	43485	34.6479	G	A	-0.00071686	0.000757245	0.35	A	G	0.0185	0.0187	0.3207
HSM1	4	2:42221093:T:C	rs11884781	2	42221093	C2orf91	39687	T	C	0.7764	0.7682	0.8826	-0.0446686	0.0076363	4.93e-09	--	0	43485	34.2167	T	C	0.000323469	0.000720955	0.65	T	C	-0.001	0.0172	0.9527
Not study wide but genome-wide significant
HSM1	9	4:127674171:A:G	rs13112009	4	127674171	INTU	870256	A	G	0.3123	0.2879	0.4652	0.0399199	0.0068452	5.48e-09	++	0	43485	34.01	G	A	-0.000430354	0.000671002	0.45	A	G	0.006	0.0161	0.7077
HSM1	25	10:130834698:T:C	rs1556659	10	130834698	MGMT	430751	T	C	0.3786	0.3444	0.383	-0.0373764	0.0065103	9.41e-09	--	0	43485	32.9604	C	T	0.000120673	0.000628291	0.79	T	C	0.0204	0.0158	0.1963
HSM1	13	5:176531995:T:C	rs7708822	5	176531995	FGFR4	6850	T	C	0.3938	0.3725	0.5452	0.0369951	0.0064867	1.18e-08	++	0	43485	32.5268	C	T	-0.000441617	0.000631957	0.47	T	C	0.0018	0.0153	0.9042
HSM1	43	19:30006430:C:G	rs66505110	19	30006430	VSTM2B	10977	C	G	0.9092	0.879	0.9149	0.0620886	0.0110671	2.02e-08	++	0	43485	31.4743	C	G	0.00154277	0.00110447	0.15	C	G	0.007	0.0299	0.8138
HSM1	12	5:95581979:C:G	rs59600058	5	95581979	PCSK1	144141	C	G	0.7561	0.7489	0.8259	-0.0412355	0.007354	2.06e-08	--	0	43485	31.4409	G	C	1.92902e-05	0.00070524	0.95	C	G	-0.0168	0.0244	0.4907
HSM1	44	20:21949593:A:G	rs6106434	20	21949593	PAX1	252973	A	G	0.3635	0.35	0.4592	0.0366881	0.0065528	2.16e-08	++	0	43485	31.347	G	A	0.00115227	0.000637591	0.07	A	G	-0.0182	0.0155	0.2413
HSM1	33	16:53887230:A:G	rs13337496	16	53887230	FTO	0	A	G	0.2956	0.2425	0.839	-0.0416427	0.007453	2.31e-08	--	0	43485	31.2188	G	A	0.00110651	0.000707097	0.096	A	G	-0.0155	0.0169	0.3601
HSM1	39	18:10437860:A:G	rs206452	18	10437860	APCDD1	16766	A	G	0.7335	0.5611	0.7659	-0.0408313	0.007336	2.61e-08	--	0	43485	30.979	A	G	0.000739951	0.000722568	0.31	A	G	-0.0025	0.0166	0.8803
HSM1	7	3:193715153:T:C	rs1473504	3	193715153	HES1	138782	T	C	0.4987	0.4809	0.6451	-0.0349173	0.0062903	2.84e-08	--	0	43485	30.8133	T	C	0.000377385	0.000609219	0.53	T	C	0.0138	0.0148	0.3509
HSM1	21	8:49194505:A:G	rs56129629	8	49194505	UBE2V2	217237	A	G	0.8686	0.8296	0.8754	-0.0527005	0.0094993	2.89e-08	--	0	43485	30.7784	A	G	-0.00202527	0.000927433	0.03	A	G	-0.0579	0.023	0.01173
HSM1	8	4:121996152:A:G	rs11938969	4	121996152	NDNF	1976	A	G	0.8102	0.7708	0.8164	0.0443408	0.0080154	3.17e-08	++	0	43485	30.6025	G	A	-9.49253e-05	0.000788872	0.9	A	G	0.022	0.0192	0.2517
HSM1	3	2:19745761:T:C	rs11675287	2	19745761	OSR1	187347	T	C	0.7439	0.3297	0.931	-0.0603594	0.0109222	3.27e-08	--	0	43485	30.54	T	C	0.00305401	0.0011988	0.011	T	C	-0.0128	0.0317	0.6865
HSM1	6	3:158144264:T:C	rs9877909	3	158144264	RSRC1	0	T	C	0.5503	0.3137	0.5777	0.0353654	0.0064081	3.41e-08	++	0	43485	30.4578	C	T	8.90584e-05	0.000615754	0.89	T	C	-0.0031	0.0148	0.8329
HSM1	18	7:25253426:T:G	rs62451632	7	25253426	NPVF	10764	T	G	0.8024	0.5439	0.9097	0.0545869	0.0099369	3.94e-08	++	0	43485	30.1769	T	G	0.00212593	0.00105867	0.048	T	G	-0.0202	0.0297	0.4968
HSM1	41	19:4023828:A:G	rs62131497	19	4023828	PIAS4	0	A	G	0.9113	0.9083	0.9695	0.0646675	0.0117778	4.01e-08	++	0	43485	30.147	A	G	0.0012117	0.00107791	0.28	A	G	-0.0023	0.0267	0.9322
HSM1	31	14:61363819:A:C	rs4151316	14	61363819	MNAT1	0	A	C	0.6817	0.6778	0.7124	-0.0370679	0.0067873	4.73e-08	--	0	43485	29.8265	C	A	-0.00026087	0.000650468	0.66	A	C	0.0013	0.0157	0.9337
Abbreviations: CHR – chromosome, BP – Base position, C.Gene – closest gene, C.dist – distance of closest gene to the variant, EAF – effect allele frequency, EA – effect allele, NEA – non-effect allelle, P – P-value, SE – standard error, Dir – direction of effect in UK Biobank and Shangfeng Changfeng, HOA – hip osteoarthritis, HipFrac – hip fracture.

## Sheet: Supp tab2 HSM2 COJO
Supplementary Table 2: Genome-wide significant hits for a random effects meta-analysis of hip shape mode 2.																				UKB hospital diagnosed hip osteoarthritis GWAS					Hip Fracture GWAS
HSM	INDEX	SNPID	RSID	CHR	BP	C.GENE	C.DIST	EA	NEA	EAF	EAF.MIN	EAF.MAX	BETA	SE	P	DIR	HET.I2	N	F-stat	HOA EA	HOA NEA	HOA BETA	HOA SE	HOA P	HipFrac EA	HipFrac NEA	HipFrac BETA	HipFrac SE	HipFrac P
HSM2	41	17:70012436:T:G	rs12600441	17	70012436	AC007461.1	23729	T	G	0.4388	0.4128	0.8322	0.0931931	0.006896	1.29e-41	++	0	43485	182.63	G	T	0.000327671	0.000617953	0.54	T	G	0.0206	0.015	0.1706
HSM2	36	14:95384036:A:G	rs1243576	14	95384036	GSC	147474	A	G	0.2374	0.1598	0.6302	-0.113521	0.0088069	5.13e-38	--	0	43485	166.153	A	G	0.0014219	0.000842327	0.086	#N/A	#N/A	#N/A	#N/A	#N/A
HSM2	8	4:145506456:T:C	rs13141641	4	145506456	HHIP	60718	T	C	0.6161	0.6079	0.6991	0.082142	0.0068115	1.73e-33	++	0	43485	145.427	T	C	0.000137334	0.000622243	0.86	T	C	0.0274	0.0148	0.06542
HSM2	9	4:145713769:T:C	rs4576021	4	145713769	HHIP	47346	T	C	0.4056	0.2422	0.4198	0.0783246	0.0068159	1.46e-30	++	0	43485	132.054	C	T	0.000418606	0.000618629	0.55	T	C	-0.004	0.0157	0.7981
HSM2	40	17:69820631:T:C	rs929410	17	69820631	AC007461.1	215534	T	C	0.4296	0.4159	0.5491	0.0693796	0.0067594	1.02e-24	++	0	43485	105.353	C	T	0.00016016	0.000618383	0.75	T	C	0.0236	0.015	0.1146
HSM2	18	6:45436249:T:C	rs2677098	6	45436249	RUNX2	0	T	C	0.3412	0.0465	0.3477	0.0617959	0.0073291	3.41e-17	++	0	43485	71.0916	C	T	0.00139364	0.000639411	0.026	T	C	0.0314	0.0154	0.04092
HSM2	37	17:29211667:A:G	rs7223535	17	29211667	ATAD5	0	A	G	0.2608	0.0971	0.2692	-0.0632985	0.0076437	1.22e-16	--	0	43485	68.5772	G	A	0.000765841	0.000683039	0.26	A	G	-0.0236	0.0165	0.1534
HSM2	6	2:233041502:A:T	rs12475479	2	233041502	DIS3L2	0	A	T	0.2577	0.2561	0.2708	-0.0572608	0.0076015	4.96e-14	--	0	43485	56.7435	A	T	-0.00202632	0.000697001	0.004	A	T	-0.0845	0.0208	4.79e-05
HSM2	15	6:1776194:T:C	rs3800056	6	1776194	GMDS	0	T	C	0.6851	0.5116	0.7087	-0.054459	0.0072302	4.99e-14	--	0	43485	56.7334	T	C	0.000291884	0.000671047	0.71	T	C	-0.0216	0.0155	0.1641
HSM2	28	9:119483466:T:C	rs10983319	9	119483466	ASTN2	0	T	C	0.525	0.5091	0.6841	0.0496864	0.0066577	8.46e-14	++	0	43485	55.6963	T	C	0.00385825	0.000608676	1.8e-10	T	C	0.0374	0.0147	0.01077
HSM2	14	5:176526235:A:G	rs352941	5	176526235	FGFR4	1090	A	G	0.7056	0.6976	0.9294	0.055618	0.0074525	8.46e-14	++	0	43485	55.6964	G	A	-0.000956976	0.000661773	0.15	A	G	-0.0133	0.0161	0.4089
HSM2	31	12:28016988:T:C	rs258413	12	28016988	KLHL42	61015	T	C	0.5776	0.5177	0.5845	0.0487676	0.0067212	3.99e-13	++	0	43485	52.6465	T	C	-0.00363141	0.000618831	4.8e-09	T	C	0.0385	0.0149	0.01
HSM2	10	5:50749208:T:C	rs62368271	5	50749208	ISL1	58644	T	C	0.8896	0.8869	0.9678	0.0784653	0.0108241	4.19e-13	++	0	43485	52.5499	T	C	-0.00145139	0.000966103	0.11	T	C	-0.0262	0.0222	0.2372
HSM2	35	14:95236707:A:G	rs7161266	14	95236707	GSC	145	A	G	0.3926	0.3594	0.3963	0.0485294	0.0068404	1.3e-12	++	0	43485	50.3323	G	A	0.000727878	0.000627267	0.23	A	G	-0.0174	0.0182	0.3384
HSM2	26	8:69650165:C:G	rs7011532	8	69650165	C8orf34	0	C	G	0.2989	0.229	0.3055	0.0512302	0.0072778	1.93e-12	++	0	43485	49.5509	G	C	-0.0020068	0.00066326	0.0022	C	G	0.0126	0.0161	0.4342
HSM2	12	5:122548721:T:C	rs7702622	5	122548721	PRDM6	18761	T	C	0.2229	0.0375	0.2273	-0.0577537	0.0082764	2.99e-12	--	0	43485	48.6941	C	T	-0.00121758	0.000728058	0.089	T	C	-0.0403	0.0178	0.02376
HSM2	39	17:69296393:A:T	rs2367499	17	69296393	AC007461.1	739772	A	T	0.2423	0.237	0.2834	-0.0509036	0.0077614	5.43e-11	--	0	43485	43.0147	A	T	0.000945638	0.000721474	0.21	A	T	0.0071	0.0174	0.6846
HSM2	32	12:83169533:A:C	rs11115414	12	83169533	TMTC2	0	A	C	0.8803	0.8786	0.9838	-0.0684354	0.0106112	1.12e-10	--	0	43485	41.5942	A	C	-0.00184825	0.000929495	0.05	A	C	0.0142	0.0225	0.527
HSM2	3	2:13083401:A:C	rs779384	2	13083401	TRIB2	200541	A	C	0.4225	0.2048	0.4389	0.0435986	0.0067729	1.22e-10	++	0	43485	41.4377	A	C	0.000505254	0.00061154	0.38	A	C	0.0222	0.0148	0.1337
HSM2	23	7:96412502:A:G	rs2922927	7	96412502	SHFM1	73299	A	G	0.3705	0.1026	0.3824	0.0439112	0.0070491	4.69e-10	++	0	43485	38.8046	G	A	-0.00150118	0.000627616	0.017	A	G	-0.0067	0.015	0.6561
HSM2	17	6:2479086:A:C	rs10458143	6	2479086	C6orf195	143062	A	C	0.4617	0.1854	0.4808	-0.0416639	0.0067424	6.44e-10	--	0	43485	38.1848	C	A	-0.00106147	0.000607782	0.065	A	C	-0.0057	0.0147	0.6985
HSM2	1	1:118726282:T:C	rs60733781	1	118726282	SPAG17	0	T	C	0.0302	0.027	0.0305	0.119557	0.0193504	6.47e-10	++	0	43485	38.1745	C	T	-0.00792961	0.00176115	7.8e-06	T	C	-0.011	0.0468	0.8147
HSM2	38	17:41656792:A:C	rs4792900	17	41656792	ETV4	0	A	C	0.51	0.3556	0.5263	-0.0412458	0.0066814	6.69e-10	--	0	43485	38.1087	C	A	-0.00112019	0.000608935	0.068	A	C	0.0116	0.0147	0.4304
HSM2	16	6:1851571:T:C	rs1467594	6	1851571	GMDS	0	T	C	0.6003	0.2614	0.632	-0.042228	0.0069329	1.12e-09	--	0	43485	37.0998	C	T	0.000254657	0.000630621	0.65	T	C	-0.0211	0.0153	0.1664
HSM2	2	1:119674320:A:G	rs12044619	1	119674320	WARS2	0	A	G	0.3213	0.2982	0.4923	-0.0434149	0.0071777	1.46e-09	--	0	43485	36.5853	G	A	0.00249978	0.000664234	0.0002	A	G	0.0093	0.0161	0.5628
HSM2	34	14:68781593:A:C	rs12890109	14	68781593	RAD51B	0	A	C	0.6175	0.3763	0.6454	0.04173	0.0069462	1.88e-09	++	0	43485	36.0913	C	A	0.000289071	0.000636854	0.64	A	C	-0.0009	0.0153	0.9543
HSM2	21	7:45892846:T:C	rs7779885	7	45892846	AC096582.1	9839	T	C	0.8791	0.8756	0.9252	0.0625994	0.0105215	2.69e-09	++	0	43485	35.3985	T	C	0.00315373	0.000945023	0.00075	T	C	0.0289	0.026	0.2658
HSM2	42	17:79903141:T:C	rs9915229	17	79903141	MYADML2	0	T	C	0.6121	0.5282	0.6224	-0.0406666	0.0068605	3.07e-09	--	0	43485	35.137	T	C	-0.000505439	0.000631771	0.4	T	C	0.0441	0.0189	0.01928
HSM2	7	4:109298429:A:G	rs219464	4	109298429	LEF1	208317	A	G	0.4448	0.4235	0.8807	-0.0474456	0.0080061	3.1e-09	--	3.2	43485	35.1196	G	A	0.000813091	0.000617911	0.18	A	G	-0.0013	0.0148	0.9275
HSM2	33	14:54791212:A:G	rs7158074	14	54791212	CDKN3	72356	A	G	0.5734	0.2842	0.602	0.0400266	0.0067944	3.84e-09	++	0	43485	34.7053	A	G	0.000579736	0.00062178	0.43	A	G	0.0415	0.015	0.005498
Not study wide but genome-wide significant
HSM2	30	10:120189600:C:G	rs11198413	10	120189600	FAM204A	87760	C	G	0.2774	0.2192	0.6953	0.045993	0.0079067	5.99e-09	++	0	43485	33.8371	G	C	-0.000695977	0.000731599	0.3	C	G	0.0174	0.0169	0.3057
HSM2	22	7:95704298:A:G	rs73232556	7	95704298	DYNC1I1	0	A	G	0.8186	0.7144	0.8364	-0.0507865	0.0087527	6.54e-09	--	0	43485	33.6676	A	G	-0.00223786	0.00082365	0.0076	A	G	0.0092	0.0199	0.645
HSM2	4	2:33055313:A:G	rs2168399	2	33055313	TTC27	9195	A	G	0.5764	0.5519	0.5792	-0.0385536	0.0067337	1.03e-08	--	0	43485	32.781	G	A	0.000581953	0.000619897	0.36	A	G	-0.0069	0.0148	0.6416
HSM2	27	8:109066582:A:T	rs13249751	8	109066582	RSPO2	0	A	T	0.282	0.2517	0.4781	0.0427472	0.0075135	1.28e-08	++	0	43485	32.3691	T	A	-0.000206106	0.000700961	0.73	A	T	-0.0277	0.0169	0.1006
HSM2	29	10:75951509:A:G	rs7097778	10	75951509	ADK	0	A	G	0.3043	0.2618	0.6081	0.042091	0.0074505	1.61e-08	++	0	43485	31.9159	A	G	0.00218458	0.000692297	0.0017	A	G	0.0061	0.0161	0.7075
HSM2	11	5:83032325:T:C	rs2386347	5	83032325	HAPLN1	14893	T	C	0.758	0.7504	0.9072	0.0441806	0.0078916	2.16e-08	++	0	43485	31.3425	T	C	4.11567e-05	0.000702856	1	T	C	0.0072	0.017	0.6717
HSM2	43	19:2165842:A:G	rs12610645	19	2165842	DOT1L	0	A	G	0.4637	0.459	0.5049	0.0372933	0.0066779	2.34e-08	++	0	43485	31.1876	G	A	0.00118599	0.000609986	0.049	A	G	0.0326	0.0147	0.02663
HSM2	24	7:150533765:A:C	rs10952291	7	150533765	AOC1	0	A	C	0.4596	0.3056	0.4745	-0.037041	0.0066863	3.03e-08	--	0	43485	30.6898	C	A	-0.00114707	0.000608034	0.061	A	C	-0.0109	0.0148	0.4607
HSM2	20	6:149603097:A:G	rs4897110	6	149603097	TAB2	0	A	G	0.5455	0.2893	0.5697	0.0372172	0.0067502	3.52e-08	++	0	43485	30.3986	A	G	0.000514116	0.000617309	0.42	A	G	0.0298	0.0148	0.04424
HSM2	19	6:85087083:A:G	rs62448634	6	85087083	KIAA1009	149730	A	G	0.1023	0.0812	0.1042	0.0601677	0.0109809	4.27e-08	++	0	43485	30.0228	G	A	-0.000247689	0.00100583	0.78	A	G	0.0265	0.0224	0.2372
HSM2	25	8:9087299:A:G	rs330049	8	9087299	RP11-10A14.4	61653	A	G	0.5055	0.494	0.9369	-0.0377086	0.0068905	4.44e-08	--	0	43485	29.9488	A	G	0.00319892	0.000608306	2e-07	A	G	-0.0389	0.0148	0.008584
HSM2	5	2:200999256:T:C	rs12613687	2	200999256	C2orf47	125993	T	C	0.231	0.2024	0.4029	-0.0439685	0.008053	4.77e-08	--	0	43485	29.8104	C	T	-0.000145645	0.000760769	0.81	T	C	-0.0203	0.0178	0.2535
HSM2	13	5:176520243:A:G	rs351855	5	176520243	FGFR4	0	A	G	0.3137	0.2987	0.4285	-0.0325395	0.0071608	5.52e-06	--	0	43485	20.649	G	A	-0.000457899	0.00066579	0.51	A	G	-0.0049	0.0158	0.7572
Abbreviations: CHR – chromosome, BP – Base position, C.Gene – closest gene, C.dist – distance of closest gene to the variant, EAF – effect allele frequency, EA – effect allele, NEA – non-effect allelle, P – P-value, SE – standard error, Dir – direction of effect in UK Biobank and Shangfeng Changfeng, HOA – hip osteoarthritis, HipFrac – hip fracture.

## Sheet: Supp tab 3 HSM3 COJO
Supplementary Table 3: Genome-wide significant hits for a random effects meta-analysis of hip shape mode 3.
HSM	INDEX	SNPID	RSID	CHR	BP	C.GENE	C.DIST	EA	NEA	EAF	EAF.MIN	EAF.MAX	BETA	SE	P	DIR	HET.I2	N	F-stat	HOA EA	HOA NEA	HOA BETA	HOA SE	HOA P	HipFrac EA	HipFrac NEA	HipFrac BETA	HipFrac SE	HipFrac P
HSM3	40	20:55797797:A:G	rs230218	20	55797797	BMP7	0	A	G	0.4414	0.4131	0.6766	-0.0939935	0.0064516	4.424e-48	--	0	43485	212.256	A	G	0.00015844	0.000618439	0.77	A	G	-0.0061	0.0149	0.6824
HSM3	27	14:95385550:A:G	rs1243579	14	95385550	GSC	148988	A	G	0.7531	0.3701	0.8409	-0.0922771	0.0083266	1.531e-28	--	0	43485	122.815	G	A	0.00136057	0.000840451	0.099	A	G	0.015	0.0195	0.4411
HSM3	35	17:69995886:T:G	rs9913611	17	69995886	AC007461.1	40279	T	G	0.3869	0.3501	0.8251	-0.0610258	0.0067752	2.114e-19	--	0	43485	81.1302	G	T	0.0009473	0.000635608	0.12	T	G	0.0169	0.0155	0.2748
HSM3	39	20:21821262:A:G	rs6113395	20	21821262	PAX1	124642	A	G	0.3977	0.3901	0.3987	-0.0558124	0.0064227	3.627e-18	--	0	43485	75.5138	A	G	-0.00169144	0.00062048	0.0058	A	G	-0.0368	0.0151	0.01469
HSM3	34	17:69454542:A:T	rs9911537	17	69454542	AC007461.1	581623	A	T	0.7809	0.5056	0.8536	0.0631187	0.008472	9.318e-14	++	0	43485	55.5065	T	A	-0.000174402	0.000867001	0.84	A	T	0.013	0.0215	0.5447
HSM3	42	22:28079911:A:G	rs134114	22	28079911	MN1	64355	A	G	0.4549	0.0236	0.4603	-0.049804	0.0066857	9.378e-14	--	0	43485	55.4925	A	G	0.0017452	0.000611071	0.0036	A	G	-0.0103	0.0149	0.4887
HSM3	37	20:6626218:A:G	rs2145272	20	6626218	BMP2	122094	A	G	0.6484	0.6347	0.876	0.0502046	0.0067732	1.242e-13	++	0	43485	54.9413	G	A	0.000628749	0.000632011	0.3	A	G	0.0184	0.0156	0.2375
HSM3	14	5:158488326:C:G	rs17718288	5	158488326	EBF1	0	C	G	0.5039	0.2288	0.5295	-0.0473839	0.0064511	2.056e-13	--	0	43485	53.9503	G	C	-0.000229916	0.00061116	0.74	C	G	-0.0209	0.0149	0.1601
HSM3	7	1:227968033:T:C	rs9786978	1	227968033	SNAP47	0	T	C	0.4151	0.2425	0.4324	-0.0455515	0.0064536	1.685e-12	--	0	43485	49.8197	T	C	0.000456453	0.00061589	0.51	T	C	-0.0036	0.0148	0.8065
HSM3	16	7:8091876:A:T	rs17568389	7	8091876	GLCCI1	0	A	T	0.4937	0.2328	0.5179	0.0453517	0.0064423	1.928e-12	++	0	43485	49.557	T	A	-0.00155933	0.000609114	0.01	A	T	0.0088	0.0147	0.5507
HSM3	5	1:103422537:A:C	rs6663034	1	103422537	COL11A1	0	A	C	0.2939	0.0943	0.3043	-0.049347	0.0071041	3.75e-12	--	0	43485	48.2507	A	C	-0.00419365	0.000661882	1.6e-10	A	C	0.0088	0.0159	0.58
HSM3	33	17:69297038:C:G	rs2367501	17	69297038	AC007461.1	739127	C	G	0.2592	0.2574	0.2718	0.0492395	0.0072395	1.036e-11	++	0	43485	46.2605	C	G	0.000726631	0.000704904	0.33	C	G	0.02	0.0173	0.2497
HSM3	38	20:7282477:C:G	rs2423185	20	7282477	BMP2	521550	C	G	0.4926	0.4826	0.5693	0.0429209	0.0063338	1.232e-11	++	0	43485	45.9207	G	C	-8.94181e-05	0.000611404	0.93	C	G	-0.0151	0.0147	0.3043
HSM3	30	17:59492268:A:T	rs758599	17	59492268	C17orf82	1627	A	T	0.331	0.3281	0.3526	-0.0445951	0.0067327	3.504e-11	--	0	43485	43.8728	A	T	-1.92877e-05	0.000645261	0.99	A	T	0.0032	0.0159	0.84
HSM3	15	6:44683049:A:G	rs56115627	6	44683049	SUPT3H	94006	A	G	0.3215	0.0269	0.3262	-0.0457034	0.0071255	1.417e-10	-+	0	43485	41.1402	G	A	-0.00377657	0.000648746	9.6e-09	A	G	-0.0406	0.0156	0.009328
HSM3	22	10:130837274:T:C	rs374532236	10	130837274	MGMT	428175	T	C	0.3705	0.3025	0.3785	-0.0421824	0.0065994	1.639e-10	--	0	43485	40.8558	C	T	-1.36606e-06	0.000630767	0.93	#N/A	#N/A	#N/A	#N/A	#N/A
HSM3	31	17:59536624:A:G	rs34882685	17	59536624	TBX4	0	A	G	0.2608	0.258	0.2807	0.0457107	0.0071792	1.926e-10	++	0	43485	40.54	G	A	-0.00230482	0.000694993	0.001	A	G	-0.0016	0.0172	0.9278
HSM3	41	22:21942978:A:T	rs5754234	22	21942978	UBE2L3	0	A	T	0.7697	0.5841	0.8088	-0.0490605	0.0077998	3.176e-10	--	0	43485	39.5637	A	T	7.11738e-05	0.000776486	0.92	A	T	-0.0162	0.0176	0.3567
HSM3	13	5:101592742:T:C	rs174414	5	101592742	SLCO4C1	0	T	C	0.3763	0.3434	0.3804	-0.0435422	0.006967	4.111e-10	--	3.3	43485	39.0597	T	C	-0.000204682	0.000625983	0.69	T	C	0.0015	0.0154	0.9241
HSM3	32	17:69010304:A:C	rs11868415	17	69010304	KCNJ2	834115	A	C	0.3267	0.1375	0.3402	0.042749	0.0068814	5.223e-10	++	0	43485	38.5921	C	A	-0.00123059	0.000644538	0.061	A	C	0.0119	0.016	0.4564
HSM3	20	8:72009531:T:C	rs13277069	8	72009531	EYA1	100138	T	C	0.4053	0.3683	0.7765	-0.0412954	0.0066516	5.354e-10	--	0	43485	38.5435	T	C	-0.00192358	0.000631541	0.0028	T	C	0.0019	0.0152	0.9015
HSM3	4	1:56802135:T:C	rs11206794	1	56802135	PPAP2B	158285	T	C	0.4905	0.4776	0.5941	-0.0387289	0.0063162	8.698e-10	--	0	43485	37.5975	T	C	0.00050903	0.000608688	0.39	T	C	0.01	0.0153	0.5138
HSM3	8	1:228157363:A:G	rs76109497	1	228157363	WNT9A	21764	A	G	0.1709	0.1517	0.1732	0.050555	0.008351	1.415e-09	++	0	43485	36.6481	G	A	0.00138618	0.000806822	0.077	A	G	-0.0021	0.0187	0.9117
HSM3	1	1:19692334:A:G	rs214309	1	19692334	CAPZB	0	A	G	0.4138	0.3938	0.563	0.038231	0.006437	2.863e-09	++	0	43485	35.2748	G	A	-0.000147975	0.000623342	0.82	#N/A	#N/A	#N/A	#N/A	#N/A
HSM3	3	1:22506437:A:G	rs12023766	1	22506437	WNT4	35975	A	G	0.6789	0.3772	0.7246	-0.0415306	0.0069946	2.894e-09	--	0	43485	35.2542	A	G	0.00128441	0.000679486	0.063	A	G	-0.0276	0.0168	0.1004
HSM3	11	4:145599908:A:G	rs2131354	4	145599908	HHIP	0	A	G	0.5013	0.2489	0.5262	-0.0376719	0.0064013	3.979e-09	--	0	43485	34.6337	G	A	0.000204341	0.00060981	0.67	A	G	-0.0065	0.0147	0.6581
HSM3	19	8:17809791:A:G	rs208757	8	17809791	PCM1	0	A	G	0.8201	0.8139	0.9343	0.049769	0.0084598	4.029e-09	++	0	43485	34.6097	G	A	0.000119532	0.000782057	0.87	A	G	-0.0083	0.0193	0.6672
HSM3	2	1:19916886:C:G	rs12041062	1	19916886	MINOS1-NBL1	6588	C	G	0.2823	0.2376	0.5213	0.0424862	0.0072408	4.421e-09	++	0	43485	34.4289	G	C	0.00205265	0.000716582	0.0044	C	G	-0.0096	0.0174	0.5825
Not study wide but genome-wide significant
HSM3	21	8:75914733:A:T	rs76773507	8	75914733	CRISPLD1	0	A	T	0.948	0.8984	0.9667	0.0924645	0.0159407	6.611e-09	++	0	43485	33.6461	A	T	-0.00201972	0.00168532	0.22	A	T	0.038	0.0458	0.4069
HSM3	17	7:42038184:A:G	rs699485	7	42038184	GLI3	0	A	G	0.4443	0.4421	0.4607	-0.0368453	0.0063754	7.503e-09	--	0	43485	33.4002	A	G	-0.00104622	0.000613543	0.081	A	G	-0.0043	0.015	0.7743
HSM3	25	12:69831984:T:C	rs11177671	12	69831984	FRS2	32146	T	C	0.7684	0.7617	0.8325	0.0436667	0.0075588	7.606e-09	++	0	43485	33.373	T	C	-0.00121783	0.000719153	0.067	T	C	-0.028	0.017	0.09993
HSM3	18	7:72766817:T:G	rs7795782	7	72766817	FKBP6	0	T	G	0.1409	0.1299	0.1422	-0.0523184	0.0090721	8.073e-09	--	0	43485	33.2578	T	G	-0.000968013	0.000866462	0.26	T	G	-0.0383	0.0215	0.07473
HSM3	24	12:24135271:A:G	rs17401403	12	24135271	SOX5	31305	A	G	0.8679	0.7944	0.8825	-0.0547509	0.0095016	8.299e-09	--	0	43485	33.2039	A	G	0.000903972	0.000940355	0.36	A	G	-0.0049	0.0231	0.8317
HSM3	26	14:53760328:A:T	rs2052655	14	53760328	DDHD1	140328	A	T	0.5176	0.4629	0.5249	-0.0365891	0.0063514	8.372e-09	--	0	43485	33.1867	A	T	-5.6954e-05	0.000609338	0.96	A	T	-0.0103	0.0146	0.4812
HSM3	36	18:77188486:A:C	rs1562723	18	77188486	NFATC1	0	A	C	0.5753	0.5667	0.6464	-0.0362378	0.0063932	1.443e-08	--	0	43485	32.1282	A	C	0.00193915	0.000614895	0.002	A	C	0.0321	0.0153	0.03603
HSM3	29	17:40824834:A:G	rs34779241	17	40824834	PLEKHH3	0	A	G	0.7221	0.7155	0.7832	0.0400088	0.0070637	1.479e-08	++	0	43485		A	G	-0.000516089	0.000673939	0.43	A	G	0.0329	0.0166	0.04688
HSM3	12	4:151260886:T:C	rs6852979	4	151260886	LRBA	0	T	C	0.5925	0.258	0.6295	-0.0367488	0.0066056	2.647e-08	--	0	43485	30.9501	C	T	0.000216315	0.000629659	0.71	T	C	-0.0062	0.0154	0.6867
HSM3	9	4:115158690:T:C	rs13435251	4	115158690	ARSJ	257807	T	C	0.4254	0.3209	0.4376	-0.0355232	0.0064083	2.968e-08	--	0	43485	30.7283	C	T	-0.000165998	0.000612683	0.73	T	C	-0.0448	0.0148	0.002416
HSM3	28	15:79070351:A:C	rs62012629	15	79070351	ADAMTS7	0	A	C	0.2705	0.2656	0.3051	-0.0391289	0.007139	4.23e-08	--	0	43485	30.0414	C	A	-4.8299e-05	0.000692217	0.91	A	C	-0.0057	0.0162	0.7257
HSM3	23	12:2095148:T:G	rs2470421	12	2095148	DCP1B	0	T	G	0.6773	0.6675	0.7664	-0.0370875	0.0067745	4.385e-08	--	0	43485	29.971	G	T	-0.000171334	0.00064705	0.81	T	G	-0.0255	0.0157	0.1033
HSM3	6	1:172167002:T:C	rs59760198	1	172167002	DNM3	0	T	C	0.356	0.1274	0.3705	-0.0366105	0.0067089	4.841e-08	--	0	43485	29.7789	C	T	0.000155377	0.000627885	0.83	T	C	-0.0124	0.0152	0.4134
HSM3	10	4:145303634:A:C	rs13121032	4	145303634	GYPA	241730	A	C	0.5887	0.5516	0.5938	0.034242	0.0064135	9.343e-08	++	0	43485	28.5055	A	C	0.000912199	0.00062	0.12	A	C	0.0264	0.015	0.07886
Abbreviations: CHR – chromosome, BP – Base position, C.Gene – closest gene, C.dist – distance of closest gene to the variant, EAF – effect allele frequency, EA – effect allele, NEA – non-effect allelle, P – P-value, SE – standard error, Dir – direction of effect in UK Biobank and Shangfeng Changfeng, HOA – hip osteoarthritis, HipFrac – hip fracture.

## Sheet: Supp tab 4 HSM4 COJO
Supplementary Table 4: Genome-wide significant hits for a random effects meta-analysis of hip shape mode 4.
																				UKB hospital diagnosed hip osteoarthritis GWAS					Hip Fracture GWAS
HSM	INDEX	SNPID	RSID	CHR	BP	C.GENE	C.DIST	EA	NEA	EAF	EAF.MIN	EAF.MAX	BETA	SE	P	DIR	HET.I2	N	F-stat	HOA EA	HOA NEA	HOA BETA	HOA SE	HOA P	HipFrac EA	HipFrac NEA	HipFrac BETA	HipFrac SE	HipFrac P
HSM4	34	17:70003315:A:G	rs12601029	17	70003315	AC007461.1	32850	A	G	0.378	0.3371	0.8242	-0.0791131	0.0070592	3.766e-29	--	0	43485	125.599	G	A	0.000635408	0.000641636	0.29	A	G	0.0248	0.0157	0.1133
HSM4	7	5:4319466:T:C	rs263759	5	4319466	IRX1	717949	T	C	0.2393	0.2017	0.2438	-0.0850025	0.0076103	5.759e-29	--	0	43485	124.756	T	C	0.000608818	0.000706796	0.33	T	C	0.0303	0.0168	0.07129
HSM4	38	20:21921159:A:G	rs1988545	20	21921159	PAX1	224539	A	G	0.5623	0.5196	0.5682	-0.0729139	0.0065551	9.671e-29	--	0	43485	123.726	A	G	0.00191132	0.000613746	0.0019	A	G	0.0335	0.0149	0.02464
HSM4	3	3:99671848:C:G	rs11719468	3	99671848	CMSS1	0	C	G	0.5347	0.5176	0.6743	0.0643081	0.0065531	9.856e-23	++	0	43485	96.3025	G	C	-0.000582715	0.000608239	0.32	C	G	-0.0249	0.0146	0.08846
HSM4	25	12:28534415:C:G	rs2638953	12	28534415	CCDC91	0	C	G	0.6835	0.6764	0.9578	0.0711307	0.00734	3.298e-22	++	0	43485	93.9122	G	C	0.00146062	0.000649518	0.025	C	G	-0.0431	0.0157	0.006084
HSM4	22	10:104374653:A:T	rs4408249	10	104374653	SUFU	0	A	T	0.4553	0.4261	0.6873	-0.0625368	0.0066288	3.945e-21	--	0	43485	89.0024	T	A	-0.000751202	0.000614621	0.22	A	T	-0.0018	0.0182	0.9211
HSM4	26	12:54393770:A:G	rs56368105	12	54393770	RP11-834C11.12	0	A	G	0.5591	0.443	0.5757	0.0578488	0.0065867	1.596e-18	++	0	43485	77.1353	A	G	-0.000249005	0.000615958	0.71	A	G	-0.0796	0.0151	1.38e-07
HSM4	2	3:98715823:A:G	rs7633464	3	98715823	DCBLD2	95290	A	G	0.4554	0.221	0.4782	-0.0563951	0.0066404	2.019e-17	--	0	43485	72.1264	G	A	0.000497723	0.000608857	0.39	A	G	0.016	0.0147	0.2751
HSM4	20	10:32590362:T:G	rs76164690	10	32590362	EPC1	0	T	G	0.8594	0.8582	0.8681	-0.0753464	0.0093282	6.621e-16	--	0	43485	65.2423	T	G	-0.00383753	0.000868526	7.7e-06	T	G	0.0243	0.0208	0.244
HSM4	8	5:50716390:T:C	rs56052976	5	50716390	ISL1	25826	T	C	0.1151	0.0366	0.1189	-0.0849919	0.0105984	1.063e-15	--	0	43485	64.3094	C	T	-0.00145978	0.000959183	0.11	#N/A	#N/A	#N/A	#N/A	#N/A
HSM4	24	12:28022055:A:G	rs5029277	12	28022055	KLHL42	66082	A	G	0.229	0.2219	0.2741	0.0579278	0.0077742	9.243e-14	++	0	43485	55.5217	A	G	-0.00173482	0.000731646	0.018	A	G	-0.0532	0.0181	0.003338
HSM4	28	14:95542877:A:G	rs4905275	14	95542877	DICER1	9689	A	G	0.1885	0.043	0.1939	0.0636331	0.0086152	1.512e-13	++	0	43485	54.5551	A	G	-0.000837737	0.000769723	0.27	A	G	0.0069	0.0186	0.7112
HSM4	29	15:67370445:A:G	rs12901499	15	67370445	SMAD3	0	A	G	0.4642	0.4537	0.5355	0.0485615	0.0065882	1.694e-13	++	0	43485	54.3314	G	A	0.00413293	0.000616598	3.6e-11	A	G	0.0073	0.0148	0.6221
HSM4	31	17:59531402:A:C	rs4141079	17	59531402	TBX4	0	A	C	0.7351	0.7225	0.737	-0.0541456	0.0073716	2.054e-13	--	0	43485	53.9514	A	C	-0.0028529	0.00068984	4.3e-05	A	C	0.0074	0.017	0.6656
HSM4	13	6:44717205:T:C	rs12199167	6	44717205	SUPT3H	59850	T	C	0.3473	0.046	0.3555	0.0514976	0.0071799	7.366e-13	++	0	43485	51.4443	C	T	-0.00357408	0.000634758	2.8e-08	T	C	-0.0348	0.0161	0.0303
HSM4	6	5:4228049:T:G	rs6866903	5	4228049	IRX1	626532	T	G	0.186	0.185	0.1933	-0.05983	0.0083794	9.325e-13	--	0	43485	50.9814	G	T	-0.00184238	0.000781195	0.023	T	G	0.004	0.0196	0.8402
HSM4	11	5:176809618:T:C	rs7708314	5	176809618	SLC34A1	0	T	C	0.136	0.1144	0.1386	0.066737	0.0094385	1.541e-12	++	0	43485	49.9951	C	T	0.00164627	0.000883137	0.073	T	C	-0.0197	0.0215	0.3596
HSM4	12	5:179454428:A:G	rs10036834	5	179454428	RNF130	0	A	G	0.6869	0.6824	0.7228	0.0490584	0.006981	2.104e-12	++	0	43485	49.3846	G	A	-0.00267236	0.000652595	4.6e-05	A	G	0.0017	0.0154	0.9139
HSM4	23	10:130834698:T:C	rs1556659	10	130834698	MGMT	430751	T	C	0.3784	0.3444	0.383	-0.0459362	0.0067423	9.549e-12	--	0	43485	46.4188	C	T	0.000120673	0.000628291	0.79	T	C	0.0204	0.0158	0.1963
HSM4	39	20:55798240:T:C	rs4811827	20	55798240	BMP7	0	T	C	0.5167	0.3026	0.5427	0.0449435	0.0066087	1.041e-11	++	0	43485	46.2489	C	T	3.69111e-05	0.000611985	0.92	T	C	0.0067	0.0147	0.6468
HSM4	14	7:19549162:A:C	rs4719564	7	19549162	TWISTNB	185924	A	C	0.3985	0.3588	0.7972	-0.0454923	0.006929	5.187e-11	--	0	43485	43.1057	A	C	0.000391983	0.000636533	0.56	A	C	0.0322	0.0156	0.03917
HSM4	41	21:40060766:A:G	rs1893202	21	40060766	ERG	27062	A	G	0.7606	0.7592	0.7708	-0.0494693	0.0076122	8.101e-11	--	0	43485	42.2329	G	A	-0.00170903	0.000712837	0.02	A	G	0.0192	0.0169	0.2544
HSM4	30	16:55337391:T:C	rs442838	16	55337391	IRX6	20282	T	C	0.5724	0.5636	0.6391	-0.0426413	0.0065827	9.31e-11	--	0	43485	41.9617	T	C	0.000256133	0.000614385	0.69	T	C	-0.0151	0.0149	0.3106
HSM4	5	4:145273928:A:G	rs4835177	4	145273928	GYPA	212024	A	G	0.6629	0.6491	0.7986	0.0449979	0.0070147	1.41e-10	++	0	43485	41.1497	A	G	0.000301175	0.000642089	0.68	A	G	0.0122	0.0153	0.4256
HSM4	15	8:69642205:T:C	rs6996725	8	69642205	C8orf34	0	T	C	0.2943	0.2254	0.3023	0.0450672	0.0071583	3.058e-10	++	0	43485	39.6371	C	T	-0.00211375	0.000663039	0.0013	T	C	0.0126	0.0162	0.439
HSM4	19	9:94486321:T:C	rs10761129	9	94486321	ROR2	0	T	C	0.6835	0.6722	0.9189	-0.0452736	0.0072361	3.935e-10	--	0	43485	39.1454	C	T	-0.000957531	0.000646636	0.15	T	C	0.0011	0.016	0.9429
HSM4	32	17:59563248:T:C	rs744651	17	59563248	TBX4	777	T	C	0.2613	0.1137	0.2721	0.0472016	0.0075942	5.117e-10	++	0	43485	38.6322	C	T	-0.00160003	0.00068766	0.019	T	C	-0.0226	0.0176	0.1992
HSM4	27	14:95234452:A:G	rs3850402	14	95234452	GSC	102	A	G	0.5645	0.559	0.6039	0.0403216	0.0066029	1.018e-09	++	0	43485	37.2912	G	A	0.000859932	0.000616483	0.16	A	G	-0.0028	0.0172	0.8719
HSM4	4	3:157833707:A:G	rs1608101	3	157833707	RSRC1	0	A	G	0.3584	0.1788	0.3745	0.0420477	0.0068916	1.052e-09	++	0	43485	37.2258	A	G	0.000301739	0.000627499	0.59	A	G	-0.0155	0.0154	0.3142
HSM4	36	17:80003296:T:C	rs4312370	17	80003296	RFNG	2483	T	C	0.5147	0.1811	0.5431	-0.0401737	0.0067271	2.344e-09	--	0	43485	35.6638	C	T	0.000482662	0.000613911	0.43	T	C	0.0114	0.0149	0.4434
HSM4	1	1:170199176:A:T	rs5020122	1	170199176	METTL11B	62245	A	T	0.4786	0.4584	0.6302	-0.0391295	0.0066104	3.232e-09	--	0	43485	35.0391	T	A	0.000356848	0.00061661	0.58	A	T	0.0236	0.0148	0.1102
HSM4	9	5:95659056:A:G	rs10515235	5	95659056	PCSK1	67064	A	G	0.2699	0.2134	0.2767	0.0430889	0.007343	4.411e-09	++	0	43485	34.4337	G	A	-0.000129082	0.00068419	0.81	A	G	0.0233	0.0158	0.1397
Not study wide but genome-wide significant
HSM4	37	20:6883596:A:G	rs6107892	20	6883596	BMP2	122669	A	G	0.3132	0.3015	0.3849	0.0412879	0.0070826	5.561e-09	++	0	43485	33.9829	G	A	-0.000181921	0.000664102	0.86	A	G	-0.0019	0.0157	0.9041
HSM4	10	5:176536686:T:C	rs148066215	5	176536686	FGFR4	11541	T	C	0.0256	0.0119	0.0265	-0.121666	0.0209949	6.83e-09	--	0	43485	33.5826	C	T	-3.7416e-05	0.00189572	0.97	T	C	-0.0587	0.0499	0.24
HSM4	18	8:79171029:T:C	rs7838969	8	79171029	PKIA	257346	T	C	0.2931	0.2918	0.3023	-0.0407389	0.0071577	1.259e-08	--	0	43485	32.3945	C	T	-0.000155398	0.000670089	0.82	T	C	0.0548	0.0161	0.0006699
HSM4	16	8:71969878:A:C	rs6472562	8	71969878	EYA1	139791	A	C	0.4944	0.4809	0.9463	0.0390345	0.0068971	1.517e-08	++	0	43485	32.0305	A	C	-0.00180973	0.000610457	0.0043	A	C	-0.0151	0.0147	0.305
HSM4	17	8:72644124:A:G	rs11778458	8	72644124	RP11-383H13.1	96279	A	G	0.4751	0.4713	0.5017	0.0369016	0.0065578	1.833e-08	++	0	43485	31.6646	G	A	0.000362186	0.00061065	0.58	A	G	-0.0022	0.0147	0.8812
HSM4	35	17:70371868:T:C	rs8079851	17	70371868	SOX9	249307	T	C	0.8761	0.8738	0.9828	-0.0578686	0.0103098	1.989e-08	--	0	43485	31.5054	T	C	0.000499929	0.000905841	0.58	T	C	0.0251	0.0228	0.2704
HSM4	21	10:100016313:A:T	rs1983866	10	100016313	LOXL4	0	A	T	0.6524	0.4542	0.6842	-0.0384688	0.0069403	2.976e-08	--	0	43485	30.7228	A	T	0.000574292	0.00065113	0.38	A	T	0.013	0.0156	0.4061
HSM4	33	17:68680154:A:G	rs9892584	17	68680154	KCNJ2	503965	A	G	0.2897	0.1344	0.3019	-0.0400162	0.0073024	4.257e-08	--	0	43485	30.029	G	A	1.58114e-05	0.0006631	0.99	A	G	0.0289	0.0164	0.07849
HSM4	40	21:39625779:A:C	rs8129186	21	39625779	KCNJ15	0	A	C	0.5448	0.2973	0.5753	0.0361448	0.0066477	5.413e-08	++	0	43485	29.563	C	A	-0.000484891	0.000617319	0.42	A	C	-0.0043	0.0148	0.7732
Abbreviations: CHR – chromosome, BP – Base position, C.Gene – closest gene, C.dist – distance of closest gene to the variant, EAF – effect allele frequency, EA – effect allele, NEA – non-effect allelle, P – P-value, SE – standard error, Dir – direction of effect in UK Biobank and Shangfeng Changfeng, HOA – hip osteoarthritis, HipFrac – hip fracture.

## Sheet: Supp tab5 HSM5 COJO
Supplementary Table 5: Genome-wide significant hits for a random effects meta-analysis of hip shape mode 5.																				UKB hospital diagnosed hip osteoarthritis GWAS					Hip Fracture GWAS
HSM	INDEX	SNPID	RSID	CHR	BP	C.GENE	C.DIST	EA	NEA	EAF	EAF.MIN	EAF.MAX	BETA	SE	P	DIR	HET.I2	N	F-stat	HOA EA	HOA NEA	HOA BETA	HOA SE	HOA P	HipFrac EA	HipFrac NEA	HipFrac BETA	HipFrac SE	HipFrac P
HSM5	1	1:170202656:A:C	rs1412793	1	170202656	METTL11B	65725	A	C	0.48	0.4583	0.6206	0.0485537	0.006744	6.042e-13	++	0	43485	51.8334	C	A	0.000377369	0.000609934	0.55	A	C	0.0231	0.0147	0.1151
Not study wide but genome-wide significant
HSM5	2	12:28071369:C:G	rs10492366	12	28071369	PTHLH	39649	C	G	0.8938	0.8621	0.9006	0.06005	0.0108829	3.432e-08	++	0	43485	30.4465	G	C	-0.000696604	0.00102354	0.48	C	G	0.0146	0.0251	0.5601
HSM5	3	17:70011829:A:T	rs9914165	17	70011829	AC007461.1	24336	A	T	0.603	0.2503	0.6509	-0.0413253	0.007136	6.993e-09	--	0	43485	33.5369	A	T	0.000963522	0.000637589	0.11	A	T	-0.0039	0.0179	0.8287
Abbreviations: CHR – chromosome, BP – Base position, C.Gene – closest gene, C.dist – distance of closest gene to the variant, EAF – effect allele frequency, EA – effect allele, NEA – non-effect allelle, P – P-value, SE – standard error, Dir – direction of effect in UK Biobank and Shangfeng Changfeng, HOA – hip osteoarthritis, HipFrac – hip fracture.

## Sheet: Supp tab 6 HSM6 COJO
Supplementary Table 6: Genome-wide significant hits for a random effects meta-analysis of hip shape mode 6.																				UKB hospital diagnosed hip osteoarthritis GWAS					Hip Fracture GWAS
HSM	INDEX	SNPID	RSID	CHR	BP	C.GENE	C.DIST	EA	NEA	EAF	EAF.MIN	EAF.MAX	BETA	SE	P	DIR	HET.I2	N	F-stat	HOA EA	HOA NEA	HOA BETA	HOA SE	HOA P	HipFrac EA	HipFrac NEA	HipFrac BETA	HipFrac SE	HipFrac P
HSM6	28	20:7306908:T:G	rs2207594	20	7306908	BMP2	545981	T	G	0.4854	0.3821	0.5005	-0.0616512	0.006382	4.45e-22	--	0	43485	93.3189	G	T	0.000170973	0.000608611	0.84	T	G	0.0105	0.0146	0.4751
HSM6	4	3:55550768:C:G	rs9858777	3	55550768	ERC2	0	C	G	0.7308	0.7193	0.9096	0.0699094	0.0073254	1.382e-21	++	0	43485	91.0769	C	G	0.00191407	0.000675425	0.0062	C	G	-0.0074	0.017	0.6639
HSM6	22	15:51520206:T:C	rs1065778	15	51520206	CYP19A1	0	T	C	0.4913	0.484	0.5382	-0.0555231	0.0063809	3.275e-18	--	0	43485	75.7153	T	C	-0.00138907	0.000607925	0.024	T	C	-0.0158	0.0146	0.2808
HSM6	17	12:28299119:C:G	rs4931727	12	28299119	CCDC91	0	C	G	0.3074	0.2529	0.5839	-0.0562904	0.0072036	5.531e-15	--	0	43485	61.0618	G	C	-0.00124785	0.000697931	0.062	C	G	-0.0593	0.0171	0.0005096
HSM6	19	12:69828534:T:C	rs10878984	12	69828534	FRS2	35596	T	C	0.3856	0.343	0.6511	-0.0518216	0.00671	1.136e-14	--	0	43485	59.6454	C	T	-0.00155362	0.00064153	0.011	T	C	0.0409	0.0154	0.007723
HSM6	16	12:28025196:A:C	rs10843013	12	28025196	KLHL42	69223	A	C	0.7946	0.7868	0.7958	0.0592761	0.0078741	5.151e-14	++	0	43485	56.6705	A	C	-0.00719493	0.000752277	1.4e-21	A	C	-0.0008	0.0179	0.9651
HSM6	13	6:45410312:T:C	rs910586	6	45410312	RUNX2	0	T	C	0.3507	0.0453	0.3597	0.0511114	0.0071225	7.174e-13	++	0	43485	51.4957	T	C	-0.00110033	0.000637983	0.077	T	C	0.0293	0.0153	0.05522
HSM6	8	4:151229881:T:C	rs62344543	4	151229881	LRBA	0	T	C	0.2837	0.2513	0.2882	0.0504888	0.0070784	9.833e-13	++	0	43485	50.8768	C	T	-0.000415555	0.000670831	0.56	T	C	0.0018	0.0168	0.9157
HSM6	12	6:44406908:A:G	rs1293208	6	44406908	CDC5L	0	A	G	0.7397	0.2512	0.8526	0.0605742	0.0086903	3.161e-12	++	0	43485	48.5854	A	G	0.000173257	0.000853454	0.82	A	G	-0.0127	0.02	0.5268
HSM6	27	19:2158748:A:G	rs1074047	19	2158748	AP3D1	0	A	G	0.5198	0.4953	0.5237	-0.0441656	0.0064244	6.214e-12	--	0	43485	47.261	A	G	0.00134439	0.000611204	0.026	A	G	-0.0352	0.0147	0.01704
HSM6	9	4:175217673:C:G	rs72621998	4	175217673	CEP44	0	C	G	0.7365	0.4076	0.8194	0.0536237	0.0079772	1.791e-11	++	0	43485	45.1869	C	G	0.00208021	0.00079654	0.01	C	G	-0.0046	0.0192	0.8096
HSM6	18	12:28946569:T:C	rs57877351	12	28946569	CCDC91	213686	T	C	0.7841	0.7776	0.9567	0.0534823	0.0080443	2.961e-11	++	0	43485	44.2022	T	C	-0.00178242	0.000728668	0.012	T	C	-0.0082	0.0175	0.6408
HSM6	24	17:13667571:A:G	rs2322967	17	13667571	HS3ST3A1	162327	A	G	0.1796	0.1707	0.2269	0.0549376	0.0083086	3.787e-11	++	0	43485	43.7204	G	A	-0.000612427	0.000806565	0.47	A	G	0.0069	0.0197	0.7244
HSM6	29	20:33907161:T:C	rs6060369	20	33907161	UQCC1	0	T	C	0.6398	0.629	0.7178	0.0432839	0.0066211	6.267e-11	++	0	43485	42.7359	T	C	0.000166363	0.000628514	0.78	T	C	-0.012	0.015	0.4235
HSM6	25	17:68690653:T:C	rs4324177	17	68690653	KCNJ2	514464	T	C	0.1833	0.0723	0.1909	-0.0542609	0.0084717	1.504e-10	--	0	43485	41.0235	C	T	0.000686354	0.000774872	0.37	T	C	0.0136	0.0181	0.454
HSM6	15	10:5030148:T:C	rs68057779	10	5030148	AKR1C2	0	T	C	0.8877	0.8831	0.9359	0.0654716	0.0103039	2.097e-10	++	0	43485	40.3741	T	C	0.00074543	0.000949962	0.4	T	C	-0.0134	0.0263	0.6105
HSM6	14	7:19518160:T:C	rs1548825	7	19518160	TWISTNB	216926	T	C	0.1842	0.1442	0.3271	-0.053828	0.0086228	4.305e-10	--	0	43485	38.9691	T	C	-0.000724229	0.000866604	0.42	T	C	0.0202	0.0196	0.3045
HSM6	11	5:50584237:T:C	rs4141541	5	50584237	ISL1	94685	T	C	0.5734	0.5506	0.8182	-0.0404314	0.0065954	8.774e-10	--	0	43485	37.5799	T	C	-0.000547461	0.000614236	0.33	T	C	0.016	0.0147	0.2776
HSM6	1	2:71786153:T:C	rs6737150	2	71786153	DYSF	0	T	C	0.3079	0.2396	0.8043	0.045888	0.0076048	1.599e-09	++	0	43485	36.4102	T	C	-0.00242175	0.000717066	0.0009	T	C	-0.007	0.017	0.681
HSM6	2	2:233757235:T:C	rs34652626	2	233757235	NGEF	0	T	C	0.1994	0.1022	0.2078	0.0479228	0.0080704	2.883e-09	++	0	43485	35.261	C	T	0.000326807	0.000750741	0.64	T	C	-0.0018	0.0174	0.9185
HSM6	5	3:99444421:T:C	rs13099452	3	99444421	COL8A1	0	T	C	0.835	0.832	0.8574	0.0508604	0.008693	4.894e-09	++	0	43485	34.231	T	C	0.000208825	0.000817307	0.76	T	C	0.0347	0.0282	0.2187
Not study wide but genome-wide significant
HSM6	6	3:185484312:A:G	rs1138239	3	185484312	IGF2BP2	0	A	G	0.7576	0.7524	0.969	-0.0449858	0.0078531	1.014e-08	--	0	43485	32.8147	A	G	0.000776083	0.000709604	0.31	A	G	0.0203	0.0175	0.2463
HSM6	7	4:42442550:T:C	rs28375394	4	42442550	ATP8A1	0	T	C	0.59	0.5782	0.6717	-0.0369447	0.0064947	1.282e-08	--	0	43485	32.3583	T	C	-0.000615311	0.000617774	0.33	T	C	-0.0036	0.0149	0.8077
HSM6	30	21:36691189:T:C	rs2409620	21	36691189	RUNX1	0	T	C	0.5803	0.5697	0.6509	-0.0368389	0.0065134	1.551e-08	--	0	43485	31.9888	T	C	-9.36254e-05	0.000615809	0.88	T	C	0.0005	0.0148	0.972
HSM6	21	14:72024889:T:C	rs2190240	14	72024889	SIPA1L1	0	T	C	0.2322	0.0707	0.2414	-0.0438165	0.0077615	1.648e-08	--	0	43485	31.8701	T	C	-0.000761472	0.000712206	0.24	T	C	0.0279	0.018	0.1208
HSM6	20	14:60792103:A:G	rs2350892	14	60792103	PPM1A	26298	A	G	0.5717	0.2557	0.612	0.0376584	0.0066785	1.713e-08	++	0	43485	31.7955	A	G	-0.00205859	0.000630061	0.0013	A	G	0.0091	0.0154	0.5558
HSM6	23	16:78201753:A:C	rs11150047	16	78201753	WWOX	0	A	C	0.2683	0.2241	0.2743	-0.0400473	0.0072042	2.715e-08	--	0	43485	30.9012	C	A	-0.0015182	0.000680274	0.017	A	C	-0.0256	0.0164	0.1175
HSM6	26	17:69773732:T:C	rs11868827	17	69773732	AC007461.1	262433	T	C	0.1295	0.0255	0.133	0.054906	0.0100217	4.284e-08	++	0	43485	30.0163	C	T	0.0010251	0.000907981	0.26	T	C	-0.0332	0.0216	0.125
HSM6	3	3:54980977:A:C	rs1878110	3	54980977	CACNA2D3	0	A	C	0.5572	0.2459	0.5948	0.0345197	0.0066549	2.136e-07	++	0	43485	26.9061	A	C	4.45109e-06	0.000624802	0.99	A	C	-0.0137	0.0149	0.3594
HSM6	10	4:175249433:A:G	rs17060468	4	175249433	CEP44	0	A	G	0.7867	0.7817	0.8254	-0.0325904	0.0078065	2.983e-05	--	0	43485	17.4288	A	G	3.56282e-05	0.000738487	0.96	A	G	-0.0031	0.0183	0.8646
Abbreviations: CHR – chromosome, BP – Base position, C.Gene – closest gene, C.dist – distance of closest gene to the variant, EAF – effect allele frequency, EA – effect allele, NEA – non-effect allelle, P – P-value, SE – standard error, Dir – direction of effect in UK Biobank and Shangfeng Changfeng, HOA – hip osteoarthritis, HipFrac – hip fracture.

## Sheet: Supp tab7 HSM7 COJO
Supplementary Table 7: Genome-wide significant hits for a random effects meta-analysis of hip shape mode 7.																				UKB hospital diagnosed hip osteoarthritis GWAS					Hip Fracture GWAS
HSM	INDEX	SNPID	RSID	CHR	BP	C.GENE	C.DIST	EA	NEA	EAF	EAF.MIN	EAF.MAX	BETA	SE	P	DIR	HET.I2	N	F-stat	HOA EA	HOA NEA	HOA BETA	HOA SE	HOA P	HipFrac EA	HipFrac NEA	HipFrac BETA	HipFrac SE	HipFrac P
HSM7	6	8:145013315:T:G	rs11784501	8	145013315	PLEC	0	T	G	0.3846	0.1695	0.4048	-0.0461876	0.0068985	2.152e-11	--	0	43485	44.8272	G	T	-0.00214694	0.00062069	0.00062	T	G	-0.0064	0.0153	0.6768
HSM7	1	1:119474790:A:G	rs56101873	1	119474790	TBX15	0	A	G	0.1717	0.0835	0.1792	0.058203	0.0089133	6.58e-11	++	0	43485	42.6397	G	A	-0.00384589	0.000791083	1.6e-06	A	G	-0.0161	0.018	0.3727
HSM7	5	8:109161003:A:G	rs610891	8	109161003	EIF3E	52443	A	G	0.5287	0.461	0.5399	0.0424152	0.0066473	1.762e-10	++	0	43485	40.7148	A	G	-0.000389993	0.000610462	0.53	A	G	0.0152	0.0147	0.2988
HSM7	4	5:171224403:A:G	rs254963	5	171224403	SMIM23	2801	A	G	0.5418	0.4755	0.5527	-0.0424003	0.0066807	2.201e-10	--	0	43485	40.2804	A	G	0.000764779	0.000615931	0.23	A	G	0.0147	0.015	0.3273
HSM7	3	4:145599908:A:G	rs2131354	4	145599908	HHIP	0	A	G	0.4963	0.2489	0.5262	-0.0406849	0.0067181	1.395e-09	--	0	43485	36.6753	G	A	0.000204341	0.00060981	0.67	A	G	-0.0065	0.0147	0.6581
HSM7	2	2:19707292:A:C	rs766725	2	19707292	OSR1	148878	A	C	0.2494	0.1151	0.613	-0.0569406	0.0096748	3.969e-09	--	1.2	43485	34.6386	C	A	0.00179616	0.000963756	0.067	A	C	-0.0005	0.024	0.9835
HSM7	10	20:57045667:T:C	rs1980576	20	57045667	APCDD1L	0	T	C	0.6362	0.586	0.6446	0.0403528	0.0068709	4.28e-09	++	0	43485	34.4921	T	C	-0.000272967	0.000635868	0.67	T	C	-0.0195	0.0151	0.1958
HSM7	9	20:45557809:A:G	rs6122542	20	45557809	EYA2	0	A	G	0.8004	0.6051	0.9441	0.0691475	0.0118032	4.675e-09	++	0	43485	34.3205	A	G	0.000301325	0.00132681	0.81	#N/A	#N/A	#N/A	#N/A	#N/A
Not study wide but genome-wide significant
HSM7	7	12:28955479:A:G	rs7973876	12	28955479	CCDC91	222596	A	G	0.7893	0.7825	0.956	-0.0465779	0.008475	3.886e-08	--	0	43485	30.2051	A	G	-0.00149721	0.000736804	0.036	A	G	-0.0023	0.0179	0.8991
HSM7	8	15:48699486:A:G	rs16960886	15	48699486	FBN1	1018	A	G	0.0925	0.0181	0.095	-0.0657083	0.0120396	4.824e-08	--	0	43485	29.7863	G	A	0.00110896	0.00102743	0.29	A	G	0.0344	0.0263	0.1901
Abbreviations: CHR – chromosome, BP – Base position, C.Gene – closest gene, C.dist – distance of closest gene to the variant, EAF – effect allele frequency, EA – effect allele, NEA – non-effect allelle, P – P-value, SE – standard error, Dir – direction of effect in UK Biobank and Shangfeng Changfeng, HOA – hip osteoarthritis, HipFrac – hip fracture.

## Sheet: Supp tab 8 HSM8 COJO
Supplementary Table 8: Genome-wide significant hits for a random effects meta-analysis of hip shape mode 8.																				UKB hospital diagnosed hip osteoarthritis GWAS					Hip Fracture GWAS
HSM	INDEX	SNPID	RSID	CHR	BP	C.GENE	C.DIST	EA	NEA	EAF	EAF.MIN	EAF.MAX	BETA	SE	P	DIR	HET.I2	N	F-stat	HOA EA	HOA NEA	HOA BETA	HOA SE	HOA P	HipFrac EA	HipFrac NEA	HipFrac BETA	HipFrac SE	HipFrac P
HSM8	1	1:103350118:C:G	rs2169608	1	103350118	COL11A1	0	C	G	0.6092	0.6032	0.6609	-0.11593	0.0067893	2.259e-65	--	0	43485	291.57	G	C	-0.00332935	0.000623551	6.9e-08	C	G	-0.0219	0.0152	0.1484
HSM8	32	12:83172794:T:C	rs142887033	12	83172794	TMTC2	0	T	C	0.1194	0.0155	0.1213	0.111984	0.010635	6.298e-26	++	0	43485	110.875	C	T	-0.00185847	0.000929877	0.048	T	C	-0.0002	0.0256	0.9936
HSM8	6	3:56279032:C:G	rs11922083	3	56279032	ERC2	0	C	G	0.3058	0.1724	0.3171	0.0753285	0.0072501	2.753e-25	++	0	43485	107.952	G	C	0.00146328	0.000658919	0.025	C	G	0.0078	0.0158	0.6222
HSM8	38	18:73690111:A:G	rs2048129	18	73690111	RP11-94B19.4	281011	A	G	0.414	0.3951	0.4164	0.062022	0.0067521	4.094e-20	++	0	43485	84.375	G	A	-0.000647584	0.000622567	0.29	A	G	0.0009	0.0149	0.9493
HSM8	23	8:25768188:A:G	rs17235301	8	25768188	EBF2	0	A	G	0.7045	0.7009	0.9779	-0.0644879	0.0076223	2.665e-17	--	0	43485	71.5788	A	G	-0.000569975	0.000664238	0.39	A	G	-0.0168	0.0174	0.332
HSM8	17	6:2005591:A:T	rs7771247	6	2005591	GMDS	0	A	T	0.3409	0.3143	0.5176	0.0592422	0.007069	5.267e-17	++	0	43485	70.2338	A	T	-0.001125	0.00065821	0.082	A	T	0.0235	0.0161	0.1437
HSM8	40	21:38159460:A:G	rs999373	21	38159460	HLCS	0	A	G	0.2616	0.1537	0.2705	-0.0564887	0.0075951	1.026e-13	--	0	43485	55.3167	G	A	0.000390858	0.00068611	0.56	A	G	0.0062	0.0165	0.707
HSM8	34	13:103850190:A:G	rs1529280	13	103850190	SLC10A2	130994	A	G	0.7608	0.4196	0.8405	-0.0641909	0.0086477	1.146e-13	--	0	43485	55.0993	G	A	0.000956267	0.000832424	0.24	A	G	0.0104	0.0188	0.579
HSM8	30	12:28015391:A:G	rs10743612	12	28015391	KLHL42	59418	A	G	0.2368	0.2038	0.2405	0.0571633	0.0077847	2.089e-13	++	0	43485	53.9201	G	A	-0.00625001	0.000710003	1.3e-18	A	G	-0.011	0.017	0.5188
HSM8	4	3:55237738:T:C	rs10510777	3	55237738	CACNA2D3	129154	T	C	0.502	0.4796	0.7268	-0.0472051	0.0066849	1.648e-12	--	0	43485	49.8641	C	T	8.01647e-07	0.000608302	0.95	T	C	0.01	0.0152	0.5079
HSM8	28	11:12665834:A:T	rs10831889	11	12665834	TEAD1	30136	A	T	0.5528	0.5375	0.6961	-0.0465211	0.0067259	4.622e-12	--	0	43485	47.8409	A	T	-0.00194132	0.000611583	0.0012	A	T	-0.0456	0.0147	0.002003
HSM8	14	5:15712898:C:G	rs4701642	5	15712898	FBXL7	0	C	G	0.3623	0.1763	0.3768	-0.0481901	0.0069882	5.353e-12	--	0	43485	47.5538	C	G	0.000774268	0.000628661	0.23	C	G	-0.0211	0.0152	0.1656
HSM8	18	6:45031258:A:C	rs537575728	6	45031258	SUPT3H	0	A	C	0.8561	0.7338	0.8865	-0.0669976	0.0100059	2.145e-11	--	0	43485	44.8339	A	C	0.000320092	0.000963693	0.8	#N/A	#N/A	#N/A	#N/A	#N/A
HSM8	21	7:28373321:T:C	rs12671650	7	28373321	CREB5	0	T	C	0.3954	0.3075	0.4052	-0.0453625	0.0068059	2.644e-11	--	0	43485	44.4245	T	C	-0.00133882	0.000621932	0.036	T	C	-0.0114	0.0152	0.453
HSM8	33	13:26644465:T:C	rs17083097	13	26644465	SHISA2	19296	T	C	0.1622	0.1597	0.1797	0.0593955	0.0090137	4.414e-11	++	0	43485	43.4211	C	T	0.000643748	0.000829167	0.44	T	C	0.0007	0.0198	0.9723
HSM8	11	4:145139308:T:C	rs6811457	4	145139308	GYPA	77404	T	C	0.4232	0.4074	0.5441	0.0433618	0.0066886	8.995e-11	++	0	43485	42.0285	T	C	0.000319235	0.000617996	0.61	T	C	0.0036	0.0148	0.8083
HSM8	36	16:55317337:A:G	rs30926	16	55317337	IRX6	40336	A	G	0.6961	0.6845	0.848	-0.0471922	0.0072974	9.995e-11	--	0	43485	41.8219	G	A	-0.00112738	0.00065567	0.093	A	G	0.0056	0.0157	0.7201
HSM8	35	16:53885778:T:G	rs12448833	16	53885778	FTO	0	T	G	0.7748	0.5847	0.8132	-0.0537026	0.0083079	1.019e-10	--	0	43485	41.7838	T	G	0.001677	0.000784141	0.026	T	G	0.0368	0.0188	0.05029
HSM8	25	9:16403394:A:G	rs1927629	9	16403394	BNC2	6108	A	G	0.7134	0.6331	0.7254	-0.0477832	0.0074054	1.1e-10	--	0	43485	41.6345	A	G	-0.000504596	0.000687506	0.44	A	G	-0.0141	0.0162	0.3842
HSM8	8	3:112359926:T:G	rs6807798	3	112359926	CCDC80	0	T	G	0.289	0.1363	0.2999	0.0460185	0.007361	4.061e-10	++	0	43485	39.0833	G	T	-0.000297819	0.000665068	0.6	T	G	0.0332	0.0165	0.04373
HSM8	3	2:33453924:A:G	rs2367508	2	33453924	LTBP1	0	A	G	0.4975	0.4819	0.6282	-0.0416142	0.0066907	4.982e-10	--	0	43485	38.6848	A	G	0.00167688	0.000612928	0.0052	A	G	0.0149	0.0148	0.3137
HSM8	19	6:105402083:A:C	rs314279	6	105402083	LIN28B	2841	A	C	0.8882	0.8851	0.9674	-0.0667571	0.0108382	7.301e-10	--	0	43485	37.9385	C	A	0.00279764	0.000950177	0.0038	A	C	-0.0655	0.0224	0.003425
HSM8	13	5:4303494:T:C	rs56012786	5	4303494	IRX1	701977	T	C	0.7592	0.7553	0.7958	-0.0471782	0.007738	1.081e-09	--	0	43485	37.1728	T	C	-0.000537332	0.000708002	0.39	T	C	-0.0311	0.0168	0.06436
HSM8	15	5:112937355:T:C	rs34324763	5	112937355	YTHDC2	6373	T	C	0.8143	0.8079	0.921	-0.0515882	0.0086731	2.714e-09	--	0	43485	35.3795	T	C	0.000228896	0.000775874	0.81	T	C	-0.0128	0.0188	0.4971
Not study wide but genome-wide significant
HSM8	12	4:151185651:A:C	rs11059	4	151185651	LRBA	0	A	C	0.3861	0.367	0.5284	-0.039729	0.0068142	5.531e-09	--	0	43485	33.9927	A	C	0.000623646	0.000630381	0.33	A	C	-0.0068	0.0157	0.6643
HSM8	22	7:90870946:T:C	rs13246769	7	90870946	FZD1	22838	T	C	0.5626	0.5492	0.9167	-0.0401466	0.0069134	6.359e-09	--	0	43485	33.7221	T	C	-0.000886761	0.000611294	0.15	T	C	0.0334	0.0176	0.05803
HSM8	39	19:2192323:T:C	rs3815147	19	2192323	DOT1L	0	T	C	0.5237	0.4906	0.5279	0.0383788	0.0066461	7.713e-09	++	0	43485	33.3464	T	C	0.00106208	0.000609448	0.08	T	C	-0.0261	0.0147	0.07579
HSM8	9	4:95586405:C:G	rs1134984	4	95586405	PDLIM5	0	C	G	0.759	0.7392	0.7616	0.0444766	0.0077246	8.522e-09	++	0	43485	33.1521	C	G	-0.00099978	0.000714594	0.17	C	G	0.0151	0.0179	0.4012
HSM8	24	8:109733213:T:G	rs2012219	8	109733213	TMEM74	0	T	G	0.3587	0.2769	0.3677	0.0397466	0.0069539	1.092e-08	++	0	43485	32.6695	T	G	-1.05871e-05	0.000633762	0.98	T	G	-0.0386	0.0153	0.01156
HSM8	29	11:65345828:C:G	rs11604423	11	65345828	EHBP1L1	0	C	G	0.3311	0.33	0.3391	0.0397103	0.0070618	1.874e-08	++	0	43485	31.621	C	G	-0.00203182	0.00065432	0.0024	C	G	-0.0115	0.0168	0.4949
HSM8	31	12:54674235:A:G	rs3809162	12	54674235	HNRNPA1	0	A	G	0.5701	0.4164	0.5892	-0.0376311	0.006713	2.074e-08	--	0	43485	31.4239	A	G	6.91046e-05	0.000618996	0.81	A	G	-0.0148	0.0149	0.3218
HSM8	16	5:134348225:T:G	rs2431151	5	134348225	CATSPER3	833	T	G	0.4489	0.4302	0.6028	0.0374998	0.0067008	2.19e-08	++	0	43485	31.3188	G	T	-0.0022955	0.000614103	0.0002	T	G	0.044	0.0149	0.003144
HSM8	27	10:121123633:T:C	rs291970	10	121123633	GRK5	0	T	C	0.2299	0.2232	0.2307	-0.0435143	0.0078438	2.896e-08	--	0	43485	30.7759	C	T	0.00174698	0.000724242	0.011	T	C	0.0088	0.0183	0.6306
HSM8	37	17:79480296:A:G	rs7406609	17	79480296	ACTG1	0	A	G	0.5502	0.1552	0.5764	-0.0379107	0.0068552	3.198e-08	--	0	43485	30.5832	A	G	-0.000277052	0.000614203	0.62	A	G	-0.0162	0.0151	0.2812
HSM8	7	3:57765862:T:C	rs9815266	3	57765862	SLMAP	0	T	C	0.5466	0.0832	0.5649	0.0383285	0.0069327	3.227e-08	++	0	43485	30.566	T	C	-0.000578148	0.000613696	0.36	T	C	-0.024	0.0151	0.1133
HSM8	26	9:94480259:T:C	rs10992057	9	94480259	ROR2	0	T	C	0.4381	0.3972	0.4432	-0.0367774	0.0066693	3.5e-08	--	0	43485	30.409	C	T	-0.00112356	0.000612057	0.074	T	C	0.01	0.0176	0.5674
HSM8	10	4:127490339:A:G	rs72672029	4	127490339	INTU	1054088	A	G	0.3033	0.2079	0.3125	-0.0396264	0.0072182	4.024e-08	--	0	43485	30.1378	G	A	0.000286565	0.0006554	0.63	A	G	0.0277	0.0158	0.08021
HSM8	20	6:117481404:A:G	rs560955	6	117481404	VGLL2	105318	A	G	0.5983	0.583	0.7593	-0.0371483	0.0068	4.682e-08	--	0	43485	29.8442	G	A	0.00186696	0.000617148	0.0029	A	G	-0.0047	0.0149	0.7507
HSM8	2	1:221672464:T:G	rs55841699	1	221672464	DUSP10	202303	T	G	0.3236	0.3161	0.3777	-0.0387557	0.0071008	4.816e-08	--	0	43485	29.789	G	T	-0.000607344	0.000655044	0.35	T	G	-0.007	0.0184	0.7051
HSM8	5	3:55801010:A:G	rs9311579	3	55801010	ERC2	0	A	G	0.4978	0.2331	0.5221	0.0341638	0.0067599	4.329e-07	++	0	43485	25.5418	A	G	0.00152735	0.000614257	0.012	A	G	0.0124	0.0148	0.4024
Abbreviations: CHR – chromosome, BP – Base position, C.Gene – closest gene, C.dist – distance of closest gene to the variant, EAF – effect allele frequency, EA – effect allele, NEA – non-effect allelle, P – P-value, SE – standard error, Dir – direction of effect in UK Biobank and Shangfeng Changfeng, HOA – hip osteoarthritis, HipFrac – hip fracture.

## Sheet: Supp tab 9 HSM9 COJO
Supplementary Table 9: Genome-wide significant hits for a random effects meta-analysis of hip shape mode 9.																				UKB hospital diagnosed hip osteoarthritis GWAS					Hip Fracture GWAS
HSM	INDEX	SNPID	RSID	CHR	BP	C.GENE	C.DIST	EA	NEA	EAF	EAF.MIN	EAF.MAX	BETA	SE	P	DIR	HET.I2	N	F-stat	HOA EA	HOA NEA	HOA BETA	HOA SE	HOA P	HipFrac EA	HipFrac NEA	HipFrac BETA	HipFrac SE	HipFrac P
HSM9	10	12:54417576:C:G	rs736825	12	54417576	RP11-834C11.12	0	C	G	0.6043	0.3568	0.6376	0.0776687	0.0066985	4.373e-31	++	0	43485	134.443	C	G	-0.000432543	0.000634796	0.53	C	G	-0.08	0.015	8.87e-08
HSM9	9	12:28345087:T:C	rs11049418	12	28345087	CCDC91	0	T	C	0.3037	0.0372	0.3096	0.0749333	0.0073488	2.052e-24	++	0	43485	103.972	C	T	-0.000636579	0.000661808	0.33	T	C	0.0351	0.0162	0.02969
HSM9	1	1:103379918:A:G	rs3753841	1	103379918	COL11A1	0	A	G	0.6162	0.6064	0.7017	0.0573314	0.0066309	5.33e-18	++	0	43485	74.755	G	A	-0.00347675	0.000623144	1.8e-08	A	G	-0.027	0.0152	0.07551
HSM9	12	17:41655069:A:T	rs2343132	17	41655069	ETV4	0	A	T	0.5082	0.357	0.5268	0.0512049	0.0064677	2.432e-15	++	0	43485	62.6792	T	A	-0.00114251	0.000608822	0.063	A	T	0.0114	0.0147	0.4382
HSM9	2	1:118779972:A:G	rs2884774	1	118779972	SPAG17	52126	A	G	0.3608	0.3291	0.5748	-0.0512602	0.006803	4.885e-14	--	0	43485	56.7753	G	A	-0.00420148	0.000651877	1.1e-10	A	G	0.0363	0.0157	0.02106
HSM9	7	6:85340267:T:C	rs554190270	6	85340267	TBX18	56803	T	C	0.6822	0.6755	0.9567	-0.0520071	0.0072317	6.406e-13	--	0	43485	51.7183	T	C	-0.00147153	0.000670683	0.024	#N/A	#N/A	#N/A	#N/A	#N/A
HSM9	8	12:27997918:T:C	rs7958415	12	27997918	KLHL42	41945	T	C	0.3856	0.3784	0.4377	-0.0463607	0.0066356	2.815e-12	--	0	43485	48.8135	C	T	-0.00254952	0.000630798	5.3e-05	T	C	-0.0406	0.0154	0.008277
HSM9	4	3:99690331:T:C	rs58704213	3	99690331	CMSS1	0	T	C	0.4657	0.3263	0.4819	-0.0440834	0.006465	9.183e-12	--	0	43485	46.4957	T	C	-0.000480207	0.000608434	0.41	T	C	0.025	0.0146	0.08818
HSM9	3	3:56269810:A:G	rs1947347	3	56269810	ERC2	0	A	G	0.6018	0.5842	0.8444	-0.0453611	0.0067117	1.394e-11	--	0	43485	45.6775	G	A	-0.000992927	0.000619228	0.13	A	G	-0.0107	0.0148	0.4669
HSM9	11	15:84575832:T:C	rs1815172	15	84575832	ADAMTSL3	0	T	C	0.5408	0.5195	0.7614	-0.0435833	0.006521	2.332e-11	--	0	43485	44.6696	C	T	0.000628939	0.000612508	0.27	T	C	-0.0109	0.0174	0.5295
HSM9	13	17:59687842:T:C	rs2378873	17	59687842	NACA2	19279	T	C	0.4357	0.4134	0.6064	0.0437107	0.0065573	2.629e-11	++	0	43485	44.435	C	T	-0.00151825	0.000620285	0.012	T	C	-0.0228	0.015	0.1289
HSM9	14	17:69642189:A:G	rs12603056	17	69642189	AC007461.1	393976	A	G	0.8479	0.665	0.917	-0.0689646	0.0104877	4.84e-11	--	0	43485	43.2406	A	G	0.000700387	0.00110203	0.52	A	G	0.042	0.0235	0.07457
HSM9	15	18:73693384:A:G	rs2732247	18	73693384	RP11-94B19.4	277738	A	G	0.5769	0.5589	0.5794	0.0420601	0.0065324	1.205e-10	++	0	43485	41.4567	G	A	0.000647719	0.000622095	0.28	A	G	0.001	0.0149	0.9445
HSM9	16	20:6632901:A:C	rs6140050	20	6632901	BMP2	115411	A	C	0.6482	0.6342	0.8695	-0.04411	0.0068866	1.502e-10	--	0	43485	41.0265	C	A	0.000657991	0.000632476	0.28	A	C	0.0189	0.0157	0.2265
HSM9	6	6:80956208:T:C	rs648831	6	80956208	BCKDHB	0	T	C	0.5263	0.5091	0.5286	-0.0379067	0.0064526	4.237e-09	--	0	43485	34.5114	C	T	4.2607e-05	0.000612646	0.86	T	C	0.0472	0.0147	0.001366
Not study wide but genome-wide significant
HSM9	5	6:44185254:T:C	rs3734701	6	44185254	SLC29A1	1989	T	C	0.2164	0.2038	0.2914	-0.0440845	0.0078369	1.852e-08	--	0	43485	31.6434	T	C	0.00221586	0.000754704	0.0041	T	C	-0.005	0.0207	0.8074
Abbreviations: CHR – chromosome, BP – Base position, C.Gene – closest gene, C.dist – distance of closest gene to the variant, EAF – effect allele frequency, EA – effect allele, NEA – non-effect allelle, P – P-value, SE – standard error, Dir – direction of effect in UK Biobank and Shangfeng Changfeng, HOA – hip osteoarthritis, HipFrac – hip fracture.

## Sheet: Supp tab 10 HSM10 COJO
Supplementary Table 10: Genome-wide significant hits for a random effects meta-analysis of hip shape mode 10.																				UKB hospital diagnosed hip osteoarthritis GWAS for MR					Hip Fracture GWAS for MR
HSM	INDEX	SNPID	RSID	CHR	BP	C.GENE	C.DIST	EA	NEA	EAF	EAF.MIN	EAF.MAX	BETA	SE	P	DIR	HET.I2	N	F-stat	HOA EA	HOA NEA	HOA BETA	HOA SE	HOA P	HipFrac EA	HipFrac NEA	HipFrac BETA	HipFrac SE	HipFrac P
HSM10	24	12:83167941:T:G	rs12369671	12	83167941	TMTC2	0	T	G	0.8804	0.8784	0.9847	-0.0993946	0.010689	1.421e-20	--	0	43485	86.4672	T	G	-0.00194275	0.000927801	0.039	T	G	0.0138	0.0225	0.5381
HSM10	2	2:33655300:T:C	rs595178	2	33655300	RASGRP3	6092	T	C	0.5522	0.5507	0.5635	-0.06119	0.0066525	3.646e-20	--	0	43485	84.604	C	T	0.00133436	0.000610306	0.031	T	C	-0.0176	0.015	0.2411
HSM10	10	4:175162767:T:C	rs7664501	4	175162767	FBXO8	0	T	C	0.8959	0.8925	0.9634	0.101715	0.0111153	5.647e-20	++	0	43485	83.7388	T	C	-0.00145424	0.00097563	0.13	T	C	0.0219	0.0224	0.3284
HSM10	11	4:175175243:C:G	rs35593724	4	175175243	FBXO8	0	C	G	0.255	0.1833	0.5891	0.0695675	0.0082874	4.682e-17	++	0	43485	70.4654	G	C	0.00180936	0.000791234	0.023	C	G	0.0057	0.0191	0.7662
HSM10	9	4:151242312:T:C	rs11737450	4	151242312	LRBA	0	T	C	0.2527	0.2455	0.2536	-0.0613607	0.0076202	8.119e-16	--	0	43485	64.8407	C	T	-0.00106773	0.000698953	0.13	T	C	-0.0018	0.0174	0.9189
HSM10	23	12:54385599:T:C	rs11614913	12	54385599	RP11-834C11.12	0	T	C	0.4332	0.416	0.5575	0.0519982	0.0067368	1.177e-14	++	0	43485	59.5757	C	T	-0.000281054	0.000619194	0.7	T	C	0.0782	0.0148	1.3e-07
HSM10	27	20:7274880:T:C	rs2064566	20	7274880	BMP2	513953	T	C	0.5153	0.4326	0.5265	-0.0499452	0.0066651	6.702e-14	--	0	43485	56.1532	T	C	-2.0209e-05	0.00061249	0.99	T	C	0.018	0.0147	0.2219
HSM10	25	17:70011829:A:T	rs9914165	17	70011829	AC007461.1	24336	A	T	0.6105	0.2503	0.6509	0.0526666	0.0070659	9.081e-14	++	0	43485	55.5566	A	T	0.000963522	0.000637589	0.11	A	T	-0.0039	0.0179	0.8287
HSM10	3	2:42279349:A:C	rs6730389	2	42279349	PKDCC	0	A	C	0.2379	0.1131	0.2469	-0.0583795	0.0078668	1.162e-13	--	0	43485	55.0712	C	A	0.000326673	0.000704073	0.64	A	C	0.0035	0.0167	0.833
HSM10	14	5:176511432:T:G	rs451643	5	176511432	FGFR4	2456	T	G	0.3175	0.2988	0.4348	0.0515151	0.0071909	7.837e-13	++	0	43485	51.3219	G	T	-0.000460871	0.000669333	0.51	T	G	-0.0057	0.0158	0.7175
HSM10	12	5:4295430:A:C	rs6871994	5	4295430	IRX1	693913	A	C	0.2405	0.2019	0.245	0.0552562	0.0077879	1.292e-12	++	0	43485	50.3409	C	A	-0.000724393	0.000709162	0.26	A	C	0.031	0.0168	0.06485
HSM10	13	5:50465915:A:G	rs13172994	5	50465915	ISL1	213007	A	G	0.2776	0.2081	0.2851	-0.0497557	0.0074221	2.032e-11	--	0	43485	44.9399	A	G	0.00137246	0.000675296	0.036	A	G	-0.0224	0.0161	0.1658
HSM10	6	2:241940334:A:G	rs7587504	2	241940334	SNED1	0	A	G	0.7309	0.6186	0.7505	-0.0506277	0.0075658	2.207e-11	--	0	43485	44.7782	A	G	0.00103353	0.000711729	0.14	A	G	0.0171	0.0173	0.3228
HSM10	18	9:16895578:C:G	rs12551733	9	16895578	BNC2	24737	C	G	0.7005	0.5271	0.7309	-0.0474541	0.0073505	1.076e-10	--	0	43485	41.6787	C	G	-0.000100561	0.000685245	0.92	C	G	0.0326	0.0159	0.04024
HSM10	19	9:129383900:A:G	rs10760442	9	129383900	LMX1B	0	A	G	0.3558	0.0987	0.3691	0.0451146	0.0070948	2.033e-10	++	0	43485	40.4347	G	A	0.00395913	0.000629354	3.4e-10	A	G	0.0333	0.0176	0.05791
HSM10	16	7:19572222:A:G	rs12532587	7	19572222	TWISTNB	162864	A	G	0.6121	0.1988	0.6512	-0.0446891	0.0070679	2.568e-10	--	0	43485	39.9781	G	A	0.000271776	0.000638275	0.68	A	G	-0.0384	0.0157	0.01468
HSM10	8	4:146105777:A:G	rs72720206	4	146105777	OTUD4	4464	A	G	0.3105	0.1933	0.3216	0.0441991	0.0072092	8.735e-10	++	0	43485	37.5883	G	A	0.00030014	0.000649713	0.61	A	G	0.0021	0.0153	0.8891
HSM10	15	6:35128330:A:G	rs6915627	6	35128330	TCP11	11943	A	G	0.6553	0.3437	0.7005	0.042839	0.0071794	2.418e-09	++	0	43485	35.6043	G	A	0.00201647	0.000662709	0.002	A	G	-0.0187	0.0165	0.2581
HSM10	5	2:200827654:A:T	rs17591211	2	200827654	C2orf47	0	A	T	0.4724	0.4483	0.6749	-0.0396118	0.0067064	3.493e-09	--	0	43485	34.8875	A	T	0.000480062	0.000612407	0.34	A	T	-0.0045	0.0147	0.757
Not study wide but genome-wide significant
HSM10	21	11:65352062:T:C	rs2298615	11	65352062	EHBP1L1	0	T	C	0.2253	0.1032	0.234	0.0471325	0.008066	5.117e-09	++	0	43485	34.1448	C	T	0.0021825	0.000720601	0.0025	T	C	-0.0148	0.0182	0.4167
HSM10	22	12:28946569:T:C	rs57877351	12	28946569	CCDC91	213686	T	C	0.7833	0.7776	0.9567	0.0485462	0.0083289	5.588e-09	++	0	43485	33.9731	T	C	-0.00178242	0.000728668	0.012	T	C	-0.0082	0.0175	0.6408
HSM10	28	22:20775556:T:G	rs738086	22	20775556	SCARF2	3319	T	G	0.8123	0.8055	0.8947	-0.0495458	0.0086532	1.03e-08	--	0	43485	32.7839	G	T	0.00198443	0.000773767	0.0099	T	G	-0.0131	0.0186	0.4811
HSM10	26	18:46518890:A:G	rs357870	18	46518890	SMAD7	41809	A	G	0.3722	0.3474	0.5366	-0.0398592	0.0069684	1.065e-08	--	0	43485	32.7183	A	G	-0.000554407	0.000641831	0.39	A	G	0.0027	0.0154	0.8622
HSM10	1	1:64657255:T:G	rs12025245	1	64657255	ROR1	10074	T	G	0.3128	0.2519	0.3199	-0.0410098	0.0071898	1.171e-08	--	0	43485	32.5343	G	T	-0.000272561	0.000658359	0.7	T	G	0.0155	0.0157	0.3227
HSM10	20	10:32590362:T:G	rs76164690	10	32590362	EPC1	0	T	G	0.8593	0.8582	0.8681	0.0536968	0.0095032	1.601e-08	++	0	43485	31.9269	T	G	-0.00383753	0.000868526	7.7e-06	T	G	0.0243	0.0208	0.244
HSM10	4	2:42353031:T:C	rs7591141	2	42353031	EML4	43460	T	C	0.2245	0.1949	0.2281	0.044674	0.0079734	2.108e-08	++	0	43485	31.3923	C	T	0.000359464	0.000727772	0.61	T	C	-0.0093	0.0177	0.599
HSM10	7	3:56279928:A:C	rs13064390	3	56279928	ERC2	0	A	C	0.6989	0.6868	0.8412	0.0409264	0.0073321	2.38e-08	++	0	43485	31.1566	A	C	0.00136877	0.000661886	0.037	A	C	-0.005	0.0159	0.7521
HSM10	17	7:42287752:T:C	rs6956494	7	42287752	GLI3	10283	T	C	0.3898	0.1916	0.4069	0.0378726	0.0068904	3.876e-08	++	0	43485	30.2107	C	T	-0.00126031	0.000619586	0.047	T	C	0.0089	0.0152	0.559
Abbreviations: CHR – chromosome, BP – Base position, C.Gene – closest gene, C.dist – distance of closest gene to the variant, EAF – effect allele frequency, EA – effect allele, NEA – non-effect allelle, P – P-value, SE – standard error, Dir – direction of effect in UK Biobank and Shangfeng Changfeng, HOA – hip osteoarthritis, HipFrac – hip fracture.

[truncated: 10 more sheets: Supp tab 11 known hip shap SNPs, Supp 12 Heritability, Supp tab 13 coloc, Supp tab 14 Fixed effects compa, Supp tab 15 FUMA gene set, Supp tab 16 - Genetic Corr, Supp Tab 17 - look ups, Supp tab 18 SNP function, Supp Tabl 19 MR HOA, Supp Tabl 20 MR Hip Frac]
